# Supplementary material for: Angiomotin-p130 inhibits β-catenin stability by competing with Axin for binding to tankyrase in breast cancer
Source: Cell Death Dis. 2019 Feb 21;10(3):179. doi: 10.1038/s41419-019-1427-2 (PMC6385204; doi:10.1038/s41419-019-1427-2)
Supplement: Supplementary file 1 — Table S1 [file 41419_2019_1427_MOESM1_ESM.xlsx]

## Sheet: Slide lists
	Sample	Sample_Label	Chip_Barcode	Chip_Label
	Z354-1_(PrimeView).CEL	NC
	Z354-3_(PrimeView).CEL	NC
	Z354-2_(PrimeView).CEL	NC
	Z358-1_(PrimeView).CEL	KD
	Z358-3_(PrimeView).CEL	KD
	Z358-2_(PrimeView).CEL	KD

## Sheet: Normalized_Data
Probe	KD	KD	KD	NC	NC	NC	P-value	P-value	Fold change	Fold change	Fold change	Fold change	Annotation	Annotation	Annotation	Annotation	Annotation	Annotation
probeSet	Z358-1_(PrimeView).CEL	Z358-2_(PrimeView).CEL	Z358-3_(PrimeView).CEL	Z354-1_(PrimeView).CEL	Z354-2_(PrimeView).CEL	Z354-3_(PrimeView).CEL	Corrected p-value	P-value	Fold change	Log Fold change	Absolute Fold change	Regulation	Gene Symbol	Entrez Gene	Gene Ontology Biological Process	Gene Ontology Cellular Component	Gene Ontology Molecular Function	Alignments
11764191_at	0.00286818	-0.0887194	0.0188026	0.0642638	-0.00286818	-0.032155	0.675252	0.506231	-1.0225	-0.0320964	1.0225	down						chr17:62342072-62343073 (+) // 99.8 // q23.3
11727050_a_at	-0.0265908	-0.0107141	0.0046773	-0.0046773	0.0313559	0.108336	0.361907	0.180913	-1.03949	-0.0558807	1.03949	down	PPP6C	5537	0000082 // G1/S transition of mitotic cell cycle // traceable author statement /// 0006470 // protein dephosphorylation // inferred from direct assay /// 0006470 // protein dephosphorylation // inferred from electronic annotation /// 0006470 // protein dephosphorylation // traceable author statement /// 0007049 // cell cycle // inferred from electronic annotation	0005737 // cytoplasm // inferred from electronic annotation /// 0005829 // cytosol // inferred from direct assay	0004721 // phosphoprotein phosphatase activity // inferred from electronic annotation /// 0004722 // protein serine/threonine phosphatase activity // inferred from direct assay /// 0004722 // protein serine/threonine phosphatase activity // inferred from electronic annotation /// 0004722 // protein serine/threonine phosphatase activity // traceable author statement /// 0005515 // protein binding …	chr9:127908852-127952218 (-) // 96.0 // q33.3
11750344_a_at	-0.0613356	0.128284	-0.0520425	-0.0742254	0.151017	0.0520425	0.814527	0.694001	-1.02667	-0.0379759	1.02667	down	ALOX15	246	0006629 // lipid metabolic process // non-traceable author statement /// 0006691 // leukotriene metabolic process // inferred from electronic annotation /// 0006954 // inflammatory response // traceable author statement /// 0019370 // leukotriene biosynthetic process // inferred from electronic annotation /// 0055114 // oxidation-reduction process // inferred from electronic annotation	0005634 // nucleus // inferred from direct assay /// 0005730 // nucleolus // inferred from direct assay /// 0005737 // cytoplasm // inferred from direct assay /// 0005737 // cytoplasm // inferred from electronic annotation	0005506 // iron ion binding // inferred from electronic annotation /// 0016165 // lipoxygenase activity // inferred from electronic annotation /// 0016165 // lipoxygenase activity // traceable author statement /// 0016491 // oxidoreductase activity // inferred from electronic annotation /// 0016702 // oxidoreductase activity, acting on single donors with incorporation of molecular oxygen, incorpo…	chr17:4534590-4545230 (-) // 97.77 // p13.2
11759307_at	-0.165287	-0.425482	-0.137554	0.137554	0.199882	0.203358	0.0651338	0.010884	-1.34075	-0.423039	1.34075	down	RREB1	6239	0006351 // transcription, DNA-dependent // inferred from electronic annotation /// 0006355 // regulation of transcription, DNA-dependent // traceable author statement /// 0006355 // regulation of transcription, DNA-dependent // inferred from electronic annotation /// 0006366 // transcription from RNA polymerase II promoter // traceable author statement /// 0007265 // Ras protein signal transducti…	0005622 // intracellular // inferred from electronic annotation /// 0005634 // nucleus // traceable author statement /// 0005634 // nucleus // inferred from electronic annotation /// 0005737 // cytoplasm // traceable author statement /// 0016604 // nuclear body // traceable author statement /// 0016607 // nuclear speck // inferred from electronic annotation	0003676 // nucleic acid binding // inferred from electronic annotation /// 0003677 // DNA binding // inferred from electronic annotation /// 0008270 // zinc ion binding // inferred from electronic annotation /// 0046872 // metal ion binding // inferred from electronic annotation	chr6:7108053-7252213 (+) // 95.0 // p24.3
11761403_at	-0.0539801	0.104475	-0.11664	0.0539799	0.310221	-0.298528	0.901331	0.826973	-1.03093	-0.0439394	1.03093	down	ISCU	23479	0009399 // nitrogen fixation // traceable author statement /// 0016226 // iron-sulfur cluster assembly // traceable author statement /// 0016226 // iron-sulfur cluster assembly // inferred from electronic annotation	0005634 // nucleus // traceable author statement /// 0005634 // nucleus // inferred from electronic annotation /// 0005737 // cytoplasm // inferred from direct assay /// 0005737 // cytoplasm // inferred from electronic annotation /// 0005739 // mitochondrion // inferred from direct assay /// 0005739 // mitochondrion // inferred from electronic annotation /// 0005829 // cytosol // inferred from di…	0005506 // iron ion binding // traceable author statement /// 0005506 // iron ion binding // inferred from electronic annotation /// 0005515 // protein binding // inferred from physical interaction /// 0032947 // protein complex scaffold // inferred from direct assay /// 0046872 // metal ion binding // inferred from electronic annotation /// 0051536 // iron-sulfur cluster binding // inferred from…	chr12:108956373-108961684 (+) // 80.72 // q23.3
11757172_at	0.103168	0.11589	0.00206089	-0.00523472	-0.122157	-0.00206089	0.242135	0.0941285	1.08437	0.116858	1.08437	up	SNORA47	677828				chr5:76376258-76376396 (-) // 100.0 // q13.3
11763268_at	-0.0424809	0.135441	-0.033205	0.124216	0.0250778	-0.0250773	0.872907	0.781922	-1.01501	-0.021487	1.01501	down	FAM120B	84498	0006351 // transcription, DNA-dependent // inferred from electronic annotation /// 0006355 // regulation of transcription, DNA-dependent // inferred from electronic annotation /// 0030154 // cell differentiation // inferred from electronic annotation	0005634 // nucleus // inferred from electronic annotation		chr6:170599790-170716404 (+) // 88.48 // q27
11727695_a_at	0.110165	0.280335	-0.140883	0.119866	-0.110165	-0.42349	0.520753	0.329626	1.16565	0.221135	1.16565	up	KLRC4-KLRK1 /// KLRK1	100528032 /// 22914	0002223 // stimulatory C-type lectin receptor signaling pathway // inferred from electronic annotation /// 0007165 // signal transduction // traceable author statement /// 0030101 // natural killer cell activation // inferred from electronic annotation /// 0030101 // natural killer cell activation // traceable author statement /// 0031295 // T cell costimulation // traceable author statement /// …	0005886 // plasma membrane // traceable author statement /// 0005887 // integral to plasma membrane // traceable author statement /// 0009897 // external side of plasma membrane // inferred from electronic annotation /// 0009986 // cell surface // inferred from electronic annotation /// 0016020 // membrane // inferred from electronic annotation /// 0016021 // integral to membrane // traceable aut…	0004872 // receptor activity // traceable author statement /// 0004872 // receptor activity // inferred from electronic annotation /// 0005515 // protein binding // inferred from physical interaction /// 0030246 // carbohydrate binding // inferred from electronic annotation /// 0032394 // MHC class Ib receptor activity // inferred from electronic annotation /// 0042288 // MHC class I protein bind…	chr12:10524951-10542640 (-) // 54.21 // p13.2
11730840_a_at	0.0164371	-0.0319996	0.0331717	-0.0164371	-0.11088	0.21091	0.904923	0.832541	-1.01536	-0.0219945	1.01536	down	ZMYND8	23613	0000122 // negative regulation of transcription from RNA polymerase II promoter // inferred from sequence or structural similarity /// 0016310 // phosphorylation // inferred from electronic annotation	0005634 // nucleus // inferred from sequence or structural similarity	0001106 // RNA polymerase II transcription corepressor activity // inferred from sequence or structural similarity /// 0005515 // protein binding // inferred from physical interaction /// 0008270 // zinc ion binding // inferred from electronic annotation /// 0016301 // kinase activity // inferred from electronic annotation /// 0046872 // metal ion binding // inferred from electronic annotation //…	chr20:45837858-45985474 (-) // 98.92 // q13.12
11755175_a_at	0.0843563	0.054719	0.103549	-0.0547185	-0.0702248	-0.181169	0.0701715	0.0123821	1.13517	0.182912	1.13517	up	HSPA12A	259217	0006950 // response to stress // inferred from electronic annotation		0000166 // nucleotide binding // inferred from electronic annotation /// 0005524 // ATP binding // inferred from electronic annotation	chr10:118430703-118609716 (-) // 94.89 // q25.3
11731820_at	0.125508	-0.0584412	-0.109748	-0.0372696	0.155236	0.0372696	0.676417	0.507652	-1.04679	-0.0659724	1.04679	down	ADAM11	4185	0006508 // proteolysis // inferred from electronic annotation /// 0007229 // integrin-mediated signaling pathway // traceable author statement /// 0007229 // integrin-mediated signaling pathway // inferred from electronic annotation	0005886 // plasma membrane // traceable author statement /// 0016020 // membrane // inferred from electronic annotation /// 0016021 // integral to membrane // inferred from electronic annotation /// 0031012 // extracellular matrix // inferred from sequence or structural similarity	0004222 // metalloendopeptidase activity // inferred from electronic annotation /// 0005178 // integrin binding // traceable author statement /// 0008237 // metallopeptidase activity // traceable author statement /// 0008270 // zinc ion binding // inferred from electronic annotation	chr17:42836398-42859214 (+) // 96.66 // q21.31
11731123_a_at	0	0.0466547	-0.0481739	-0.114413	0.28074	0	0.794867	0.666678	-1.03954	-0.0559487	1.03954	down	TMEM200A	114801		0016020 // membrane // inferred from electronic annotation /// 0016021 // integral to membrane // inferred from electronic annotation		chr6:130758261-130764212 (+) // 93.26 // q23.1
11761012_x_at	-0.0654421	0.0316124	-0.0784807	-0.0316124	0.099133	0.151384	0.338703	0.162415	-1.07953	-0.110405	1.07953	down	POM121L8P	29797				chr20:23969351-23971719 (+) // 91.03 // p11.21 /// chr22:21636713-21639084 (+) // 93.78 // q11.21 /// chr22:18833988-18836359 (+) // 93.41 // q11.21 /// chr22:24647516-24649886 (+) // 92.32 // q11.23 /// chr22:21043862-21046233 (+) // 91.36 // q11.21 /// chr22:21480010-21482381 (-) // 93.66 // q11.21 /// chr22:22984642-22987012 (-) // 92.36 // q11.22 /// chr22:25052816-25055186 (-) // 92.32 // q1…
11763593_a_at	-0.146243	0.0566564	-0.0307574	0.119297	-0.118774	0.0307574	0.753171	0.608178	-1.03565	-0.050541	1.03565	down	RGNEF	64283	0021955 // central nervous system neuron axonogenesis // inferred from electronic annotation /// 0030154 // cell differentiation // inferred from electronic annotation /// 0035023 // regulation of Rho protein signal transduction // inferred from electronic annotation /// 0035556 // intracellular signal transduction // inferred from electronic annotation /// 0060052 // neurofilament cytoskeleton o…	0005622 // intracellular // inferred from electronic annotation /// 0005737 // cytoplasm // inferred from direct assay /// 0005737 // cytoplasm // inferred from electronic annotation /// 0005886 // plasma membrane // inferred from electronic annotation /// 0015630 // microtubule cytoskeleton // inferred from direct assay /// 0016020 // membrane // inferred from electronic annotation	0003723 // RNA binding // inferred from electronic annotation /// 0005085 // guanyl-nucleotide exchange factor activity // inferred from electronic annotation /// 0005089 // Rho guanyl-nucleotide exchange factor activity // inferred from electronic annotation /// 0005543 // phospholipid binding // inferred from electronic annotation /// 0046872 // metal ion binding // inferred from electronic ann…	chr5:73181727-73237817 (+) // 99.22 // q13.2
11730317_at	-0.0912099	0.195055	-0.0688734	0.0186009	0.00406122	-0.00406146	0.976725	0.955626	1.00379	0.00545682	1.00379	up	RGS7BP	401190	0007186 // G-protein coupled receptor signaling pathway // inferred from electronic annotation /// 0009968 // negative regulation of signal transduction // inferred from electronic annotation	0005634 // nucleus // inferred from electronic annotation /// 0005737 // cytoplasm // inferred from electronic annotation /// 0005886 // plasma membrane // inferred from electronic annotation /// 0016020 // membrane // inferred from electronic annotation		chr5:63801773-63908145 (+) // 89.65 // q12.3
11743747_a_at	-0.0835452	-0.0901923	-0.246288	0.0835452	0.1205	0.278831	0.0925678	0.0198134	-1.23197	-0.300967	1.23197	down	PHKA1	5255	0005975 // carbohydrate metabolic process // traceable author statement /// 0005975 // carbohydrate metabolic process // inferred from electronic annotation /// 0005976 // polysaccharide metabolic process // inferred from electronic annotation /// 0005977 // glycogen metabolic process // traceable author statement /// 0005977 // glycogen metabolic process // inferred from electronic annotation //…	0005829 // cytosol // traceable author statement /// 0005886 // plasma membrane // inferred from electronic annotation /// 0005964 // phosphorylase kinase complex // inferred from electronic annotation /// 0016020 // membrane // inferred from electronic annotation	0003824 // catalytic activity // inferred from electronic annotation /// 0004553 // hydrolase activity, hydrolyzing O-glycosyl compounds // inferred from electronic annotation /// 0004689 // phosphorylase kinase activity // inferred from electronic annotation /// 0004689 // phosphorylase kinase activity // traceable author statement /// 0005516 // calmodulin binding // inferred from electronic an…	chrX:71798663-71934043 (-) // 98.84 // q13.1
11716432_a_at	0.071228	0.155032	0.163485	-0.0996613	-0.114609	-0.0712285	0.0275675	0.00217213	1.16884	0.225081	1.16884	up	MNAT1	4331	0000079 // regulation of cyclin-dependent protein kinase activity // traceable author statement /// 0000080 // G1 phase of mitotic cell cycle // traceable author statement /// 0000082 // G1/S transition of mitotic cell cycle // traceable author statement /// 0000082 // G1/S transition of mitotic cell cycle // inferred from electronic annotation /// 0000084 // S phase of mitotic cell cycle // trac…	0005634 // nucleus // inferred from direct assay /// 0005634 // nucleus // inferred from electronic annotation /// 0005654 // nucleoplasm // traceable author statement /// 0005675 // holo TFIIH complex // inferred from direct assay /// 0005737 // cytoplasm // inferred from direct assay /// 0043231 // intracellular membrane-bounded organelle // inferred from direct assay	0004672 // protein kinase activity // inferred from direct assay /// 0005515 // protein binding // inferred from physical interaction /// 0008094 // DNA-dependent ATPase activity // inferred from direct assay /// 0008270 // zinc ion binding // inferred from electronic annotation /// 0008270 // zinc ion binding // traceable author statement /// 0008353 // RNA polymerase II carboxy-terminal domain …	chr14:61201458-61435480 (+) // 94.24 // q23.1
11734196_a_at	0.00714493	0.0139217	0.0188599	-0.0503397	-0.00714493	-0.165888	0.306507	0.138398	1.06272	0.0877663	1.06272	up	SAMD4B	55095				chr19:39842454-39875535 (+) // 90.83 // q13.2
11736790_x_at	0.184862	-0.0203772	0.0200477	-0.126909	0.00741124	-0.00741124	0.433717	0.24275	1.07461	0.103814	1.07461	up	FBXO4	26272	0000209 // protein polyubiquitination // inferred from direct assay /// 0000723 // telomere maintenance // inferred from mutant phenotype /// 0006511 // ubiquitin-dependent protein catabolic process // inferred from direct assay /// 0016567 // protein ubiquitination // inferred from direct assay /// 0016567 // protein ubiquitination // inferred from electronic annotation /// 0031146 // SCF-depend…	0000151 // ubiquitin ligase complex // inferred from direct assay /// 0005737 // cytoplasm // inferred from electronic annotation /// 0019005 // SCF ubiquitin ligase complex // inferred from direct assay	0004842 // ubiquitin-protein ligase activity // inferred from direct assay /// 0005515 // protein binding // inferred from physical interaction /// 0042803 // protein homodimerization activity // inferred from physical interaction	chr5:41925355-41935423 (+) // 83.91 // p13.1
11745745_a_at	-0.104404	0.0693517	-0.0590568	-0.058454	0.0797319	0.0584545	0.619143	0.438871	-1.04098	-0.0579473	1.04098	down	SLC39A1	27173	0006810 // transport // inferred from electronic annotation /// 0006811 // ion transport // inferred from electronic annotation /// 0006812 // cation transport // traceable author statement /// 0006829 // zinc ion transport // inferred from electronic annotation /// 0030001 // metal ion transport // inferred from electronic annotation /// 0055085 // transmembrane transport // traceable author sta…	0005624 // membrane fraction // traceable author statement /// 0005783 // endoplasmic reticulum // inferred from electronic annotation /// 0005789 // endoplasmic reticulum membrane // inferred from electronic annotation /// 0005886 // plasma membrane // inferred from direct assay /// 0005886 // plasma membrane // traceable author statement /// 0005886 // plasma membrane // inferred from electroni…	0005102 // receptor binding // inferred from electronic annotation /// 0005385 // zinc ion transmembrane transporter activity // inferred from electronic annotation /// 0022890 // inorganic cation transmembrane transporter activity // traceable author statement /// 0046873 // metal ion transmembrane transporter activity // inferred from electronic annotation	chr1:153931651-153940097 (-) // 92.53 // q21.3
11716949_s_at	0.081809	0.149119	0.2296	-0.081809	-0.127577	-0.194957	0.0465006	0.00588981	1.22119	0.28829	1.22119	up	TM9SF3	56889		0016020 // membrane // inferred from electronic annotation /// 0016021 // integral to membrane // inferred from electronic annotation	0005488 // binding // inferred from direct assay	chr10:98277867-98346797 (-) // 96.48 // q24.1
11715860_a_at	-0.0167317	-0.129848	0.0383062	0.0167313	0.154243	-0.0167341	0.484002	0.291175	-1.06253	-0.0875049	1.06253	down	RIC8A	60626	0001701 // in utero embryonic development // inferred from electronic annotation /// 0008542 // visual learning // inferred from electronic annotation /// 0009416 // response to light stimulus // inferred from electronic annotation /// 0043547 // positive regulation of GTPase activity // inferred from electronic annotation	0005737 // cytoplasm // inferred from sequence or structural similarity /// 0005737 // cytoplasm // inferred from electronic annotation /// 0005886 // plasma membrane // inferred from sequence or structural similarity /// 0005886 // plasma membrane // inferred from electronic annotation /// 0016020 // membrane // inferred from electronic annotation	0001965 // G-protein alpha-subunit binding // inferred from electronic annotation /// 0005085 // guanyl-nucleotide exchange factor activity // inferred from electronic annotation /// 0005096 // GTPase activator activity // inferred from electronic annotation	chr11:207118-215113 (+) // 82.86 // p15.5
11753470_a_at	0.108159	0.24489	0.323342	-0.187389	-0.234407	-0.108159	0.0438644	0.00526475	1.32144	0.402116	1.32144	up	TIA1	7072	0006915 // apoptotic process // inferred from electronic annotation /// 0006917 // induction of apoptosis // traceable author statement /// 0017148 // negative regulation of translation // inferred from electronic annotation /// 0042036 // negative regulation of cytokine biosynthetic process // inferred from electronic annotation /// 0048024 // regulation of nuclear mRNA splicing, via spliceosome…	0005634 // nucleus // inferred from electronic annotation /// 0005737 // cytoplasm // inferred from electronic annotation	0000166 // nucleotide binding // inferred from electronic annotation /// 0003676 // nucleic acid binding // inferred from electronic annotation /// 0003723 // RNA binding // inferred from electronic annotation /// 0005515 // protein binding // inferred from physical interaction /// 0008143 // poly(A) RNA binding // traceable author statement /// 0017091 // AU-rich element binding // inferred from…	chr2:70443805-70475586 (-) // 95.68 // p13.3
11737412_at	-0.0343943	0.114826	-0.0343943	0.160246	0.0288253	-0.0288253	0.77409	0.637843	-1.02674	-0.0380697	1.02674	down	SCML4	256380	0006351 // transcription, DNA-dependent // inferred from electronic annotation /// 0006355 // regulation of transcription, DNA-dependent // inferred from electronic annotation	0005634 // nucleus // inferred from electronic annotation	0003677 // DNA binding // inferred from electronic annotation	chr6:108023360-108145521 (-) // 84.48 // q21
11733237_a_at	0.368437	0.133264	-0.0215225	0.0215225	-0.366847	-0.0249677	0.341571	0.164569	1.21714	0.28349	1.21714	up	RPGRIP1L	23322	0001701 // in utero embryonic development // inferred from electronic annotation /// 0001822 // kidney development // inferred from electronic annotation /// 0001889 // liver development // inferred from electronic annotation /// 0007368 // determination of left/right symmetry // inferred from electronic annotation /// 0007420 // brain development // inferred from electronic annotation /// 000858…	0005737 // cytoplasm // inferred from direct assay /// 0005737 // cytoplasm // inferred from electronic annotation /// 0005813 // centrosome // inferred from direct assay /// 0005815 // microtubule organizing center // inferred from electronic annotation /// 0005856 // cytoskeleton // inferred from electronic annotation /// 0005911 // cell-cell junction // inferred from direct assay /// 0005923 /…	0005515 // protein binding // inferred from physical interaction /// 0031870 // thromboxane A2 receptor binding // inferred from physical interaction	chr16:53633817-53737742 (-) // 96.81 // q12.2
11732837_a_at	-0.0143561	0.0865736	0.0190134	0.0143561	-0.235532	-0.0857477	0.343371	0.16593	1.09636	0.132718	1.09636	up	IL37	27178	0001960 // negative regulation of cytokine-mediated signaling pathway // inferred from electronic annotation /// 0006955 // immune response // non-traceable author statement	0005576 // extracellular region // non-traceable author statement /// 0005576 // extracellular region // traceable author statement /// 0005576 // extracellular region // inferred from electronic annotation /// 0005615 // extracellular space // inferred from electronic annotation /// 0005634 // nucleus // inferred from electronic annotation /// 0005737 // cytoplasm // inferred from electronic ann…	0005125 // cytokine activity // inferred from electronic annotation /// 0005149 // interleukin-1 receptor binding // non-traceable author statement /// 0005149 // interleukin-1 receptor binding // traceable author statement /// 0005152 // interleukin-1 receptor antagonist activity // inferred from electronic annotation	chr2:113670547-113676459 (+) // 95.9 // q13
11747580_a_at	-0.0111475	-0.00505781	0.0238132	0.00505781	-0.0492167	0.113673	0.815577	0.695797	-1.01441	-0.0206355	1.01441	down	PGS1	9489	0006655 // phosphatidylglycerol biosynthetic process // inferred from sequence or structural similarity /// 0006655 // phosphatidylglycerol biosynthetic process // inferred from electronic annotation /// 0008152 // metabolic process // inferred from electronic annotation /// 0008654 // phospholipid biosynthetic process // inferred from electronic annotation /// 0032049 // cardiolipin biosynthetic…	0005739 // mitochondrion // inferred from sequence or structural similarity /// 0005739 // mitochondrion // inferred from electronic annotation /// 0005743 // mitochondrial inner membrane // traceable author statement /// 0005783 // endoplasmic reticulum // inferred from direct assay	0000166 // nucleotide binding // inferred from electronic annotation /// 0003824 // catalytic activity // inferred from electronic annotation /// 0005509 // calcium ion binding // inferred from sequence or structural similarity /// 0005524 // ATP binding // inferred from electronic annotation /// 0008444 // CDP-diacylglycerol-glycerol-3-phosphate 3-phosphatidyltransferase activity // inferred fro…	chr17:76374731-76420637 (+) // 98.17 // q25.3
11744584_a_at	-0.488718	-0.229626	-0.138146	0.373818	0.277942	0.138146	0.0684483	0.0118813	-1.46287	-0.548798	1.46287	down	HYI	81888			0008903 // hydroxypyruvate isomerase activity // inferred from electronic annotation /// 0016853 // isomerase activity // inferred from electronic annotation	chr1:43916277-43919346 (-) // 92.28 // p34.2
11720005_at	0.047708	0.116158	0.143566	-0.120288	-0.0477076	-0.0701733	0.0511605	0.00699333	1.13435	0.181867	1.13435	up	NPTX2	4885	0007268 // synaptic transmission // non-traceable author statement	0005576 // extracellular region // inferred from electronic annotation	0030246 // carbohydrate binding // inferred from electronic annotation /// 0046872 // metal ion binding // inferred from electronic annotation	chr7:98246596-98259181 (+) // 94.95 // q22.1
11731753_a_at	0.0469344	-0.219019	0.0467896	-0.0467896	0.0520911	-0.205312	0.909993	0.840612	1.01741	0.0249053	1.01741	up	ZNF577	84765	0006351 // transcription, DNA-dependent // inferred from electronic annotation /// 0006355 // regulation of transcription, DNA-dependent // inferred from electronic annotation	0005622 // intracellular // inferred from electronic annotation /// 0005634 // nucleus // inferred from electronic annotation	0003676 // nucleic acid binding // inferred from electronic annotation /// 0003677 // DNA binding // inferred from electronic annotation /// 0008270 // zinc ion binding // inferred from electronic annotation /// 0046872 // metal ion binding // inferred from electronic annotation	chr19:52374552-52391229 (-) // 79.47 // q13.41
11758622_s_at	-0.119387	-0.0327215	-0.0515175	0.0861235	0.123044	0.0327215	0.0820648	0.0161658	-1.10842	-0.148505	1.10842	down	MXRA7	439921		0016020 // membrane // inferred from electronic annotation /// 0016021 // integral to membrane // inferred from electronic annotation		chr17:74675651-74676010 (-) // 99.72 // q25.1 /// chr2:162196027-162196386 (-) // 99.16 // q24.2
11762600_a_at	0.0893707	0.107549	0.0826945	-0.0826945	-0.327517	-0.556106	0.139107	0.0386329	1.33359	0.415311	1.33359	up	SEC31B	25956	0006810 // transport // inferred from electronic annotation /// 0015031 // protein transport // inferred from electronic annotation /// 0016192 // vesicle-mediated transport // inferred from electronic annotation	0005737 // cytoplasm // inferred from electronic annotation /// 0005739 // mitochondrion // inferred from electronic annotation /// 0005783 // endoplasmic reticulum // inferred from electronic annotation /// 0005789 // endoplasmic reticulum membrane // inferred from electronic annotation /// 0012507 // ER to Golgi transport vesicle membrane // inferred from electronic annotation /// 0016020 // me…	0003954 // NADH dehydrogenase activity // inferred from electronic annotation /// 0008137 // NADH dehydrogenase (ubiquinone) activity // inferred from electronic annotation	chr10:102265384-102289628 (-) // 99.9 // q24.31
11736940_at	0.123082	0.143147	0.0179343	-0.0179338	-0.0916648	-0.0194726	0.14151	0.0396928	1.10018	0.137745	1.10018	up	CHRNB4	1143	0001508 // regulation of action potential // inferred from electronic annotation /// 0006810 // transport // inferred from electronic annotation /// 0006811 // ion transport // traceable author statement /// 0006811 // ion transport // inferred from electronic annotation /// 0006939 // smooth muscle contraction // inferred from electronic annotation /// 0006940 // regulation of smooth muscle cont…	0005886 // plasma membrane // traceable author statement /// 0005886 // plasma membrane // inferred from electronic annotation /// 0005887 // integral to plasma membrane // inferred by curator /// 0005892 // acetylcholine-gated channel complex // inferred from direct assay /// 0005892 // acetylcholine-gated channel complex // traceable author statement /// 0005892 // acetylcholine-gated channel c…	0004872 // receptor activity // inferred from electronic annotation /// 0004889 // acetylcholine-activated cation-selective channel activity // traceable author statement /// 0004889 // acetylcholine-activated cation-selective channel activity // inferred from electronic annotation /// 0005216 // ion channel activity // inferred from electronic annotation /// 0005230 // extracellular ligand-gated…	chr15:78916514-78933587 (-) // 73.27 // q25.1
11741412_at	-0.207403	-0.00715113	0.233176	0.00715113	-0.145243	0.294511	0.892262	0.812408	-1.03235	-0.0459324	1.03235	down	LHX9	56956	0006355 // regulation of transcription, DNA-dependent // inferred from electronic annotation /// 0008045 // motor axon guidance // inferred from sequence or structural similarity /// 0008283 // cell proliferation // inferred from electronic annotation /// 0008584 // male gonad development // inferred from electronic annotation /// 0008585 // female gonad development // inferred from electronic an…	0005634 // nucleus // inferred from electronic annotation	0003677 // DNA binding // inferred from electronic annotation /// 0003700 // sequence-specific DNA binding transcription factor activity // inferred from electronic annotation /// 0003714 // transcription corepressor activity // inferred from sequence or structural similarity /// 0008270 // zinc ion binding // inferred from electronic annotation /// 0043565 // sequence-specific DNA binding // inf…	chr1:197886516-197899273 (+) // 97.89 // q31.3
11753606_x_at	0.185473	0.148929	0.132019	-0.222362	-0.132019	-0.134227	0.0163503	0.000698432	1.2469	0.318343	1.2469	up	CDC42	998	0001934 // positive regulation of protein phosphorylation // inferred from electronic annotation /// 0003334 // keratinocyte development // inferred from electronic annotation /// 0006184 // GTP catabolic process // traceable author statement /// 0006184 // GTP catabolic process // inferred from electronic annotation /// 0007030 // Golgi organization // inferred from sequence or structural simila…	0000139 // Golgi membrane // inferred from electronic annotation /// 0000139 // Golgi membrane // inferred from sequence or structural similarity /// 0005622 // intracellular // inferred from electronic annotation /// 0005737 // cytoplasm // inferred from direct assay /// 0005737 // cytoplasm // inferred from electronic annotation /// 0005815 // microtubule organizing center // inferred from elec…	0000166 // nucleotide binding // inferred from electronic annotation /// 0003924 // GTPase activity // inferred from electronic annotation /// 0003924 // GTPase activity // traceable author statement /// 0005515 // protein binding // inferred from physical interaction /// 0005525 // GTP binding // inferred from electronic annotation /// 0019901 // protein kinase binding // inferred from direct as…	chr1:22404971-22418010 (+) // 100.0 // p36.12 /// chr4:22728997-22729573 (-) // 98.96 // p15.2
11761646_at	0.150781	0.309526	-0.162186	0.0420861	-0.113435	-0.0420861	0.585004	0.399678	1.09976	0.137185	1.09976	up	SRGAP3	9901	0007165 // signal transduction // inferred from electronic annotation /// 0007264 // small GTPase mediated signal transduction // traceable author statement /// 0043547 // positive regulation of GTPase activity // inferred from electronic annotation /// 0051056 // regulation of small GTPase mediated signal transduction // traceable author statement	0005622 // intracellular // inferred from electronic annotation /// 0005829 // cytosol // traceable author statement	0005096 // GTPase activator activity // inferred from electronic annotation	chr3:9048662-9166601 (-) // 80.34 // p25.3
11718707_a_at	-0.0148854	0.385255	0.149896	-0.00989866	0.00989866	-0.100954	0.338554	0.162242	1.15434	0.207073	1.15434	up	IGF1R	3480	0006468 // protein phosphorylation // inferred from electronic annotation /// 0006916 // anti-apoptosis // traceable author statement /// 0006955 // immune response // inferred from mutant phenotype /// 0007165 // signal transduction // traceable author statement /// 0007169 // transmembrane receptor protein tyrosine kinase signaling pathway // inferred from electronic annotation /// 0007409 // a…	0005792 // microsome // inferred from direct assay /// 0005886 // plasma membrane // inferred from electronic annotation /// 0005887 // integral to plasma membrane // inferred by curator /// 0005901 // caveola // inferred from electronic annotation /// 0016020 // membrane // inferred from direct assay /// 0016020 // membrane // inferred from electronic annotation /// 0016021 // integral to membra…	0000166 // nucleotide binding // inferred from electronic annotation /// 0004672 // protein kinase activity // inferred from electronic annotation /// 0004713 // protein tyrosine kinase activity // inferred from direct assay /// 0004713 // protein tyrosine kinase activity // inferred from electronic annotation /// 0004714 // transmembrane receptor protein tyrosine kinase activity // inferred from…	chr15:99192272-99507759 (+) // 97.28 // q26.3
11722086_x_at	-0.165559	0.193254	-0.0916891	-0.00597572	0.00597572	0.0660329	0.831082	0.717613	-1.0305	-0.0433424	1.0305	down	SEPT1	1731	0007049 // cell cycle // inferred from electronic annotation /// 0051301 // cell division // inferred from electronic annotation	0005737 // cytoplasm // inferred from electronic annotation /// 0005815 // microtubule organizing center // inferred from electronic annotation /// 0005856 // cytoskeleton // inferred from electronic annotation /// 0031105 // septin complex // inferred from electronic annotation	0000166 // nucleotide binding // inferred from electronic annotation /// 0005515 // protein binding // inferred from physical interaction /// 0005525 // GTP binding // inferred from electronic annotation	chr16:30389455-30394171 (-) // 96.24 // p11.2
11742820_s_at	-0.0861185	0.0608814	-0.0608814	0.146807	-0.0977879	0.154538	0.552613	0.364493	-1.06922	-0.0965586	1.06922	down	OGN	4969	0048662 // negative regulation of smooth muscle cell proliferation // inferred from sequence or structural similarity	0005576 // extracellular region // inferred from electronic annotation /// 0005578 // proteinaceous extracellular matrix // inferred from electronic annotation /// 0005615 // extracellular space // inferred from direct assay /// 0005783 // endoplasmic reticulum // inferred from direct assay /// 0031012 // extracellular matrix // inferred from direct assay	0005515 // protein binding // inferred from physical interaction /// 0008083 // growth factor activity // inferred from electronic annotation	chr9:95146099-95166937 (-) // 99.63 // q22.31
11740952_at	0.0935369	-0.152286	0.0993547	-0.183706	0.349037	-0.0935369	0.977782	0.95773	-1.00723	-0.0103958	1.00723	down	OTUD7A	161725	0006508 // proteolysis // inferred from electronic annotation	0005634 // nucleus // inferred from electronic annotation /// 0005737 // cytoplasm // inferred from electronic annotation	0003677 // DNA binding // inferred from electronic annotation /// 0008233 // peptidase activity // inferred from electronic annotation /// 0008234 // cysteine-type peptidase activity // inferred from electronic annotation /// 0008270 // zinc ion binding // inferred from electronic annotation /// 0016787 // hydrolase activity // inferred from electronic annotation /// 0046872 // metal ion binding …	chr15:31775328-31947542 (-) // 88.66 // q13.3
11746041_a_at	0.303264	0.301415	0.347744	-0.333289	-0.301415	-0.301984	0.00453971	4.39264e-06	1.54725	0.629704	1.54725	up	TRA2B	6434	0000375 // RNA splicing, via transesterification reactions // traceable author statement /// 0000381 // regulation of alternative nuclear mRNA splicing, via spliceosome // inferred from direct assay /// 0000398 // nuclear mRNA splicing, via spliceosome // inferred from direct assay /// 0006397 // mRNA processing // inferred from electronic annotation /// 0008380 // RNA splicing // inferred from e…	0005634 // nucleus // inferred from direct assay /// 0005634 // nucleus // inferred from electronic annotation	0000166 // nucleotide binding // inferred from electronic annotation /// 0003676 // nucleic acid binding // inferred from electronic annotation /// 0003723 // RNA binding // inferred from electronic annotation /// 0003729 // mRNA binding // inferred from direct assay /// 0005515 // protein binding // inferred from physical interaction	chr3:185634536-185655818 (-) // 94.9 // q27.2
11762973_at	0	0.225899	-0.138558	-0.0958419	0	0.057785	0.842198	0.735244	1.0294	0.0417993	1.0294	up				0005576 // extracellular region // inferred from electronic annotation		chr2:31393687-31394575 (-) // 65.65 // p23.1
11744564_a_at	0.116395	0.153135	0.193779	-0.210986	-0.116395	-0.375662	0.0547826	0.00791418	1.30929	0.388784	1.30929	up	PPWD1	23398	0000398 // nuclear mRNA splicing, via spliceosome // inferred by curator /// 0000413 // protein peptidyl-prolyl isomerization // inferred from electronic annotation /// 0006397 // mRNA processing // inferred from electronic annotation /// 0006457 // protein folding // inferred from electronic annotation /// 0008380 // RNA splicing // inferred from electronic annotation	0005634 // nucleus // inferred from direct assay /// 0005634 // nucleus // inferred from electronic annotation /// 0005681 // spliceosomal complex // inferred from electronic annotation /// 0071013 // catalytic step 2 spliceosome // inferred from direct assay	0003755 // peptidyl-prolyl cis-trans isomerase activity // inferred from electronic annotation /// 0016853 // isomerase activity // inferred from electronic annotation	chr5:64859125-64883376 (+) // 99.43 // q12.3
11759054_at	0	0.0854607	0.0410013	-0.138898	-0.204952	0	0.208827	0.0741285	1.11479	0.156771	1.11479	up	DEFB126	81623	0006952 // defense response // inferred from electronic annotation /// 0042742 // defense response to bacterium // inferred from electronic annotation	0005576 // extracellular region // inferred from electronic annotation /// 0009986 // cell surface // inferred from electronic annotation /// 0030112 // glycocalyx // inferred from electronic annotation		chr20:123009-126392 (+) // 91.23 // p13
11720104_a_at	-0.109779	-0.175341	-0.191741	0.109779	0.254427	0.389504	0.0564185	0.00833332	-1.32886	-0.41019	1.32886	down	PAK1	5058	0000165 // MAPK cascade // inferred from direct assay /// 0001666 // response to hypoxia // inferred from electronic annotation /// 0006468 // protein phosphorylation // inferred from direct assay /// 0006468 // protein phosphorylation // inferred from electronic annotation /// 0006915 // apoptotic process // inferred from electronic annotation /// 0007411 // axon guidance // traceable author sta…	0001726 // ruffle // inferred from direct assay /// 0005624 // membrane fraction // inferred from electronic annotation /// 0005634 // nucleus // inferred from electronic annotation /// 0005737 // cytoplasm // inferred from direct assay /// 0005737 // cytoplasm // inferred from electronic annotation /// 0005794 // Golgi apparatus // inferred from direct assay /// 0005829 // cytosol // traceable a…	0000166 // nucleotide binding // inferred from electronic annotation /// 0003824 // catalytic activity // inferred from electronic annotation /// 0004672 // protein kinase activity // inferred from direct assay /// 0004672 // protein kinase activity // inferred from electronic annotation /// 0004674 // protein serine/threonine kinase activity // inferred from direct assay /// 0004674 // protein s…	chr11:77032591-77185365 (-) // 85.0 // q13.5
11731540_at	-0.136308	0.210987	0.0334485	-0.0972652	-0.0334487	0.324821	0.928321	0.870733	-1.02006	-0.02866	1.02006	down	SESTD1	91404	0051925 // regulation of calcium ion transport via voltage-gated calcium channel activity // inferred from mutant phenotype	0034704 // calcium channel complex // inferred from physical interaction	0001786 // phosphatidylserine binding // inferred from direct assay /// 0005515 // protein binding // inferred from physical interaction /// 0005545 // 1-phosphatidylinositol binding // inferred from direct assay /// 0005546 // phosphatidylinositol-4,5-bisphosphate binding // inferred from direct assay /// 0010314 // phosphatidylinositol-5-phosphate binding // inferred from direct assay /// 00312…	chr2:179966420-180129517 (-) // 86.67 // q31.2
11725347_a_at	-0.197405	-0.109356	-0.0783167	0.0783167	0.20153	0.182609	0.0458867	0.00570205	-1.21631	-0.282511	1.21631	down	TFDP1	7027	0000080 // G1 phase of mitotic cell cycle // traceable author statement /// 0000082 // G1/S transition of mitotic cell cycle // traceable author statement /// 0000278 // mitotic cell cycle // traceable author statement /// 0006351 // transcription, DNA-dependent // inferred from electronic annotation /// 0006355 // regulation of transcription, DNA-dependent // inferred from electronic annotation …	0005634 // nucleus // inferred from electronic annotation /// 0005654 // nucleoplasm // traceable author statement /// 0005667 // transcription factor complex // inferred from electronic annotation	0003677 // DNA binding // inferred from electronic annotation /// 0003700 // sequence-specific DNA binding transcription factor activity // inferred from electronic annotation /// 0003700 // sequence-specific DNA binding transcription factor activity // traceable author statement /// 0003713 // transcription coactivator activity // traceable author statement /// 0005515 // protein binding // infe…	chr13:114238987-114295788 (+) // 90.18 // q34
11755375_a_at	0.258281	-0.0954165	0.130554	0.0477381	-0.107654	-0.0477383	0.494922	0.301815	1.0971	0.133691	1.0971	up	DGKH	160851	0007205 // protein kinase C-activating G-protein coupled receptor signaling pathway // inferred from mutant phenotype /// 0007205 // protein kinase C-activating G-protein coupled receptor signaling pathway // inferred from electronic annotation /// 0007596 // blood coagulation // traceable author statement /// 0016310 // phosphorylation // inferred from electronic annotation /// 0030168 // platel…	0005622 // intracellular // inferred from electronic annotation /// 0005634 // nucleus // inferred from direct assay /// 0005737 // cytoplasm // inferred from direct assay /// 0005737 // cytoplasm // inferred from electronic annotation /// 0005768 // endosome // inferred from direct assay /// 0005886 // plasma membrane // traceable author statement /// 0005886 // plasma membrane // inferred from …	0000166 // nucleotide binding // inferred from electronic annotation /// 0004143 // diacylglycerol kinase activity // inferred from mutant phenotype /// 0004143 // diacylglycerol kinase activity // inferred from electronic annotation /// 0005524 // ATP binding // inferred from electronic annotation /// 0005543 // phospholipid binding // inferred from electronic annotation /// 0016301 // kinase ac…	chr13:42729424-42803386 (+) // 96.93 // q14.11
11727314_a_at	0.207395	0.255009	0.263964	-0.240342	-0.207394	-0.242205	0.00624645	2.2665e-05	1.38713	0.472103	1.38713	up	ABCC5	10057	0006200 // ATP catabolic process // inferred from electronic annotation /// 0006810 // transport // traceable author statement /// 0006810 // transport // inferred from electronic annotation /// 0015711 // organic anion transport // traceable author statement /// 0032496 // response to lipopolysaccharide // inferred from electronic annotation /// 0032868 // response to insulin stimulus // inferre…	0005624 // membrane fraction // inferred from direct assay /// 0005624 // membrane fraction // traceable author statement /// 0005886 // plasma membrane // traceable author statement /// 0005887 // integral to plasma membrane // traceable author statement /// 0016020 // membrane // inferred from electronic annotation /// 0016021 // integral to membrane // inferred from electronic annotation /// 0…	0000166 // nucleotide binding // inferred from electronic annotation /// 0005524 // ATP binding // inferred from electronic annotation /// 0005524 // ATP binding // traceable author statement /// 0008514 // organic anion transmembrane transporter activity // traceable author statement /// 0016887 // ATPase activity // inferred from electronic annotation /// 0017111 // nucleoside-triphosphatase ac…	chr3:183637721-183735803 (-) // 99.16 // q27.1
11745576_at	-0.0275106	0.269051	0.068943	0.00271034	-0.00271034	-0.0185332	0.471576	0.278643	1.07898	0.109672	1.07898	up	KIRREL3-AS3	283165				chr11:126872804-126875953 (+) // 93.56 // q24.2
11739591_s_at	-0.0365548	-0.0674877	0.0252686	0.097815	-0.0252686	0.140827	0.337413	0.161305	-1.06983	-0.0973826	1.06983	down	MINA	84864	0042254 // ribosome biogenesis // inferred from electronic annotation	0005634 // nucleus // inferred from direct assay /// 0005634 // nucleus // inferred from electronic annotation /// 0005730 // nucleolus // inferred from direct assay /// 0005730 // nucleolus // inferred from electronic annotation /// 0005737 // cytoplasm // inferred from direct assay		chr3:97660660-97691295 (-) // 99.04 // q11.2
11718486_a_at	0.0930281	-0.116599	-0.0265436	-0.0209856	0.0209856	0.131298	0.645604	0.469783	-1.04281	-0.0604708	1.04281	down	EI24	9538	0006914 // autophagy // inferred from electronic annotation /// 0006915 // apoptotic process // inferred from electronic annotation /// 0006917 // induction of apoptosis // inferred from electronic annotation /// 0006917 // induction of apoptosis // traceable author statement /// 0030308 // negative regulation of cell growth // inferred from direct assay /// 0042493 // response to drug // inferre…	0005634 // nucleus // inferred from electronic annotation /// 0005737 // cytoplasm // inferred from electronic annotation /// 0005783 // endoplasmic reticulum // inferred from electronic annotation /// 0005789 // endoplasmic reticulum membrane // inferred from electronic annotation /// 0016020 // membrane // inferred from electronic annotation /// 0016021 // integral to membrane // inferred from …		chr11:125439111-125454579 (+) // 93.48 // q24.2
11736828_x_at	-0.0053668	0.145603	0.0651922	0	0	-0.18874	0.337325	0.161236	1.09535	0.131389	1.09535	up	ST3GAL1	6482	0006464 // cellular protein modification process // traceable author statement /// 0006468 // protein phosphorylation // inferred from electronic annotation /// 0006486 // protein glycosylation // inferred from electronic annotation /// 0016266 // O-glycan processing // traceable author statement /// 0043687 // post-translational protein modification // traceable author statement /// 0044267 // c…	0000139 // Golgi membrane // traceable author statement /// 0005576 // extracellular region // inferred from electronic annotation /// 0005794 // Golgi apparatus // inferred from electronic annotation /// 0016020 // membrane // inferred from electronic annotation /// 0016021 // integral to membrane // inferred from electronic annotation /// 0030173 // integral to Golgi membrane // inferred from e…	0003836 // beta-galactoside (CMP) alpha-2,3-sialyltransferase activity // inferred from electronic annotation /// 0003836 // beta-galactoside (CMP) alpha-2,3-sialyltransferase activity // traceable author statement /// 0008373 // sialyltransferase activity // inferred from electronic annotation /// 0016740 // transferase activity // inferred from electronic annotation /// 0016757 // transferase a…	chr8:134467090-134584183 (-) // 90.59 // q24.22
11717923_s_at	0.0495524	0.0434561	0.0196314	-0.0196314	-0.0401964	-0.0923953	0.0925798	0.0198335	1.06311	0.0882876	1.06311	up	YAP1	10413	0001570 // vasculogenesis // inferred from electronic annotation /// 0006351 // transcription, DNA-dependent // inferred from electronic annotation /// 0006355 // regulation of transcription, DNA-dependent // inferred from electronic annotation /// 0006357 // regulation of transcription from RNA polymerase II promoter // inferred from electronic annotation /// 0006366 // transcription from RNA po…	0005634 // nucleus // inferred from direct assay /// 0005634 // nucleus // inferred from electronic annotation /// 0005654 // nucleoplasm // traceable author statement /// 0005737 // cytoplasm // inferred from direct assay /// 0005737 // cytoplasm // inferred from electronic annotation /// 0005829 // cytosol // traceable author statement	0001076 // RNA polymerase II transcription factor binding transcription factor activity // inferred from electronic annotation /// 0003682 // chromatin binding // inferred from electronic annotation /// 0003713 // transcription coactivator activity // inferred from direct assay /// 0003713 // transcription coactivator activity // inferred from electronic annotation /// 0003714 // transcription co…	chr11:101981209-102104149 (+) // 91.79 // q22.1
11724546_at	0.0252028	-0.0428705	-0.0252028	0.0819132	0.0334444	-0.0493026	0.628049	0.449863	-1.02549	-0.0363085	1.02549	down	HCFC2	29915	0000122 // negative regulation of transcription from RNA polymerase II promoter // inferred from sequence or structural similarity /// 0006357 // regulation of transcription from RNA polymerase II promoter // traceable author statement /// 0016032 // viral reproduction // traceable author statement	0005634 // nucleus // inferred from electronic annotation /// 0005634 // nucleus // inferred from direct assay /// 0005737 // cytoplasm // inferred from direct assay /// 0005737 // cytoplasm // inferred from electronic annotation	0003713 // transcription coactivator activity // traceable author statement	chr12:104458234-104500299 (+) // 97.11 // q23.3
11730716_a_at	0.108063	0.0532055	-0.172315	0.0589466	-0.0532055	-0.278955	0.703479	0.542032	1.06245	0.087389	1.06245	up	PAGE5	90737				chrX:55246788-55250533 (+) // 87.59 // p11.21
11730612_a_at	-0.06774	0.00740433	-0.00740433	0.0775585	0.0383491	-0.0853777	0.730938	0.578283	-1.02296	-0.0327567	1.02296	down	MBOAT7	79143	0006644 // phospholipid metabolic process // inferred from electronic annotation /// 0008654 // phospholipid biosynthetic process // inferred from electronic annotation	0016020 // membrane // inferred from electronic annotation /// 0016021 // integral to membrane // inferred from electronic annotation	0004872 // receptor activity // inferred from electronic annotation /// 0016740 // transferase activity // inferred from electronic annotation /// 0016746 // transferase activity, transferring acyl groups // inferred from electronic annotation /// 0016747 // transferase activity, transferring acyl groups other than amino-acyl groups // inferred from electronic annotation	chr19:54681993-54693733 (-) // 82.66 // q13.42
11718387_s_at	-0.308199	-0.293509	-0.222133	0.28547	0.222133	0.401552	0.0153087	0.00060495	-1.49243	-0.577665	1.49243	down	ZFYVE20	64145	0006810 // transport // inferred from electronic annotation /// 0007596 // blood coagulation // traceable author statement /// 0015031 // protein transport // inferred from electronic annotation /// 0016197 // endosomal transport // non-traceable author statement	0005622 // intracellular // inferred from electronic annotation /// 0005768 // endosome // non-traceable author statement /// 0005768 // endosome // inferred from electronic annotation /// 0005886 // plasma membrane // inferred from electronic annotation /// 0010008 // endosome membrane // traceable author statement /// 0016020 // membrane // inferred from electronic annotation /// 0031901 // ear…	0005515 // protein binding // inferred from physical interaction /// 0008270 // zinc ion binding // non-traceable author statement /// 0008270 // zinc ion binding // inferred from electronic annotation /// 0017137 // Rab GTPase binding // inferred from electronic annotation /// 0046872 // metal ion binding // inferred from electronic annotation	chr3:15111579-15140664 (-) // 84.74 // p25.1
11715842_a_at	-0.100794	-0.00805855	-0.0401363	0.0676146	0.00805855	0.0620394	0.1528	0.0449475	-1.06849	-0.095567	1.06849	down	MAPK1	5594	0000165 // MAPK cascade // traceable author statement /// 0000165 // MAPK cascade // inferred from electronic annotation /// 0000186 // activation of MAPKK activity // traceable author statement /// 0000187 // activation of MAPK activity // traceable author statement /// 0000189 // MAPK import into nucleus // inferred from electronic annotation /// 0002224 // toll-like receptor signaling pathway …	0005625 // soluble fraction // inferred from electronic annotation /// 0005626 // insoluble fraction // inferred from electronic annotation /// 0005634 // nucleus // traceable author statement /// 0005634 // nucleus // inferred from electronic annotation /// 0005654 // nucleoplasm // traceable author statement /// 0005654 // nucleoplasm // inferred from electronic annotation /// 0005737 // cytopl…	0000166 // nucleotide binding // inferred from electronic annotation /// 0001784 // phosphotyrosine binding // inferred from electronic annotation /// 0003677 // DNA binding // inferred from electronic annotation /// 0004672 // protein kinase activity // inferred from electronic annotation /// 0004674 // protein serine/threonine kinase activity // inferred from direct assay /// 0004674 // protein…	chr22:22108791-22221970 (-) // 87.22 // q11.21
11722863_at	0.0895548	-0.0992551	0.206281	0.018296	-0.0182962	-0.0630121	0.585721	0.400501	1.06181	0.0865312	1.06181	up	SCGB2A1	4246			0005496 // steroid binding // inferred from electronic annotation /// 0005497 // androgen binding // non-traceable author statement	chr11:61976144-61981415 (+) // 94.72 // q12.3
11751154_x_at	0.121882	-0.00711918	0.15398	-0.0818396	-0.104328	0.00711966	0.196441	0.0671826	1.109	0.149263	1.109	up	ALDOC	230	0001666 // response to hypoxia // inferred from electronic annotation /// 0005975 // carbohydrate metabolic process // traceable author statement /// 0006000 // fructose metabolic process // traceable author statement /// 0006006 // glucose metabolic process // traceable author statement /// 0006094 // gluconeogenesis // traceable author statement /// 0006096 // glycolysis // inferred from electr…	0005737 // cytoplasm // inferred from electronic annotation /// 0005739 // mitochondrion // inferred from electronic annotation /// 0005829 // cytosol // traceable author statement /// 0005856 // cytoskeleton // inferred by curator /// 0030424 // axon // inferred from electronic annotation	0003824 // catalytic activity // inferred from electronic annotation /// 0004332 // fructose-bisphosphate aldolase activity // inferred from direct assay /// 0004332 // fructose-bisphosphate aldolase activity // inferred from electronic annotation /// 0005515 // protein binding // inferred from physical interaction /// 0008092 // cytoskeletal protein binding // inferred from direct assay /// 0016…	chr17:26900134-26903912 (-) // 99.42 // q11.2
11726904_a_at	0.121381	0.0839005	0.0180387	-0.0180387	-0.180699	-0.0287619	0.198368	0.0681988	1.10978	0.150273	1.10978	up	COBL	23242	0001843 // neural tube closure // inferred from electronic annotation		0003779 // actin binding // inferred from electronic annotation	chr7:51083909-51384515 (-) // 99.51 // p12.1
11753940_a_at	0.216737	-0.00119591	0.0965052	0.00119591	-0.065177	-0.0213451	0.273965	0.115071	1.09616	0.132458	1.09616	up	NRL	4901	0006351 // transcription, DNA-dependent // inferred from electronic annotation /// 0006355 // regulation of transcription, DNA-dependent // inferred from electronic annotation /// 0006366 // transcription from RNA polymerase II promoter // traceable author statement /// 0007275 // multicellular organismal development // inferred from electronic annotation /// 0007468 // regulation of rhodopsin ge…	0005634 // nucleus // inferred from electronic annotation /// 0005634 // nucleus // traceable author statement	0003677 // DNA binding // traceable author statement /// 0003677 // DNA binding // inferred from electronic annotation /// 0003700 // sequence-specific DNA binding transcription factor activity // inferred from electronic annotation /// 0043522 // leucine zipper domain binding // inferred from physical interaction /// 0043565 // sequence-specific DNA binding // inferred from electronic annotation	chr14:24549316-24584223 (-) // 91.15 // q11.2
11751357_a_at	-0.0252376	0.0146828	-0.0705085	0.103783	0.136399	-0.0146823	0.282553	0.121264	-1.0734	-0.102188	1.0734	down	MEI1	150365	0007126 // meiosis // inferred from electronic annotation /// 0007141 // male meiosis I // inferred from electronic annotation /// 0007276 // gamete generation // inferred from electronic annotation /// 0007286 // spermatid development // inferred from electronic annotation			chr22:42148507-42177849 (+) // 98.98 // q13.2
11727430_s_at	-0.032228	0.137033	0.00723648	0.319496	-0.00723648	-0.0733433	0.861503	0.764304	-1.02975	-0.0422914	1.02975	down	C6orf162	57150		0016020 // membrane // inferred from electronic annotation /// 0016021 // integral to membrane // inferred from electronic annotation		chr6:88046724-88052041 (+) // 91.8 // q15
11721103_a_at	-0.112007	-0.123837	-0.152869	0.112006	0.203698	0.248961	0.0243708	0.00164643	-1.24642	-0.317792	1.24642	down	POLDIP3	84271	0006417 // regulation of translation // inferred from electronic annotation /// 0045727 // positive regulation of translation // inferred from mutant phenotype	0005634 // nucleus // inferred from direct assay /// 0005634 // nucleus // inferred from electronic annotation /// 0005730 // nucleolus // inferred from direct assay /// 0005737 // cytoplasm // traceable author statement /// 0005737 // cytoplasm // inferred from electronic annotation /// 0016607 // nuclear speck // inferred from direct assay /// 0016607 // nuclear speck // inferred from electroni…	0000166 // nucleotide binding // inferred from electronic annotation /// 0003676 // nucleic acid binding // inferred from electronic annotation /// 0003723 // RNA binding // inferred from electronic annotation /// 0005515 // protein binding // inferred from physical interaction	chr22:42979727-43010962 (-) // 99.49 // q13.2
11755049_a_at	0.158342	-0.0536218	0.0480046	-0.11619	0.000538349	-0.000538349	0.476396	0.283558	1.0641	0.0896383	1.0641	up	PIK3C3	5289	0000045 // autophagic vacuole assembly // inferred from electronic annotation /// 0000910 // cytokinesis // inferred from mutant phenotype /// 0006468 // protein phosphorylation // inferred from electronic annotation /// 0006914 // autophagy // inferred from electronic annotation /// 0007032 // endosome organization // inferred from electronic annotation /// 0007049 // cell cycle // inferred from…	0005768 // endosome // inferred from electronic annotation /// 0005770 // late endosome // inferred from direct assay /// 0005770 // late endosome // inferred from electronic annotation /// 0005829 // cytosol // traceable author statement /// 0030496 // midbody // inferred from direct assay /// 0030496 // midbody // inferred from electronic annotation	0000166 // nucleotide binding // inferred from electronic annotation /// 0004672 // protein kinase activity // inferred from electronic annotation /// 0005515 // protein binding // inferred from physical interaction /// 0005524 // ATP binding // inferred from electronic annotation /// 0016301 // kinase activity // inferred from electronic annotation /// 0016303 // 1-phosphatidylinositol-3-kinase …	chr18:39605275-39661443 (+) // 79.99 // q12.3
11764109_at	-0.00530696	-0.03408	0.023963	0.128633	-0.0804045	0.00530696	0.841041	0.733445	-1.01606	-0.0229864	1.01606	down						chr6:163789337-163789753 (-) // 99.52 // q26
11749470_a_at	0.0303955	0.240897	-0.0523906	0.068275	-0.0523906	-0.0303955	0.635799	0.458151	1.05541	0.0778044	1.05541	up	TRPM8	79054	0006810 // transport // inferred from electronic annotation /// 0006811 // ion transport // inferred from electronic annotation /// 0006816 // calcium ion transport // inferred from electronic annotation /// 0006874 // cellular calcium ion homeostasis // inferred from electronic annotation /// 0009266 // response to temperature stimulus // inferred from electronic annotation /// 0009409 // respon…	0009897 // external side of plasma membrane // inferred from electronic annotation /// 0016020 // membrane // inferred from electronic annotation /// 0016021 // integral to membrane // inferred from electronic annotation	0004872 // receptor activity // inferred from electronic annotation /// 0005216 // ion channel activity // inferred from electronic annotation /// 0005262 // calcium channel activity // inferred from electronic annotation /// 0042803 // protein homodimerization activity // inferred from electronic annotation	chr2:234826049-234925973 (+) // 96.93 // q37.1
11750933_a_at	-0.177239	-0.0531778	0.200231	0.0531781	-0.190878	0.17538	0.939908	0.890807	-1.0158	-0.0226218	1.0158	down	ZNF480	147657	0006351 // transcription, DNA-dependent // inferred from electronic annotation /// 0006355 // regulation of transcription, DNA-dependent // inferred from electronic annotation	0005622 // intracellular // inferred from electronic annotation /// 0005634 // nucleus // inferred from direct assay /// 0005634 // nucleus // inferred from electronic annotation /// 0005730 // nucleolus // inferred from direct assay /// 0005737 // cytoplasm // inferred from direct assay	0003676 // nucleic acid binding // inferred from electronic annotation /// 0008270 // zinc ion binding // inferred from electronic annotation /// 0046872 // metal ion binding // inferred from electronic annotation	chr19:52800431-52826411 (+) // 95.51 // q13.41
11746026_x_at	0.0775127	0.157681	-0.0775127	-0.196066	-0.0805376	0.108964	0.576063	0.389924	1.07806	0.10844	1.07806	up	-0.0775127	MILR1	284021	0033004 // negative regulation of mast cell activation // inferred from sequence or structural similarity /// 0043303 // mast cell degranulation // inferred from sequence or structural similarity	0005886 // plasma membrane // inferred from electronic annotation /// 0005887 // integral to plasma membrane // non-traceable author statement /// 0016020 // membrane // inferred from electronic annotation /// 0016021 // integral to membrane // inferred from electronic annotation	0005515 // protein binding // inferred from sequence or structural similarity
11723087_at	0.0738483	0.0994763	-0.0584927	0.0584927	-0.0823264	-0.242293	0.464032	0.271862	1.09201	0.126986	1.09201	up	GAS2L1	10634	0001578 // microtubule bundle formation // inferred from mutant phenotype /// 0007026 // negative regulation of microtubule depolymerization // inferred from mutant phenotype /// 0007050 // cell cycle arrest // inferred from sequence or structural similarity /// 0007050 // cell cycle arrest // inferred from electronic annotation /// 0009267 // cellular response to starvation // inferred from sequ…	0001725 // stress fiber // inferred from direct assay /// 0001725 // stress fiber // inferred from electronic annotation /// 0005737 // cytoplasm // inferred from direct assay /// 0005737 // cytoplasm // inferred from electronic annotation /// 0005856 // cytoskeleton // inferred from electronic annotation /// 0005874 // microtubule // inferred from direct assay /// 0005874 // microtubule // infer…	0008017 // microtubule binding // inferred from direct assay /// 0008093 // cytoskeletal adaptor activity // inferred from direct assay /// 0046966 // thyroid hormone receptor binding // inferred from direct assay	chr22:29702346-29708776 (+) // 89.67 // q12.2
11749176_a_at	0.0872054	0.0661111	0.0538325	-0.0944471	-0.139312	-0.0538321	0.0347896	0.00341381	1.1211	0.164914	1.1211	up	RIOK3	8780	0006468 // protein phosphorylation // inferred from electronic annotation /// 0007059 // chromosome segregation // traceable author statement /// 0016310 // phosphorylation // inferred from electronic annotation		0000166 // nucleotide binding // inferred from electronic annotation /// 0003824 // catalytic activity // inferred from electronic annotation /// 0004674 // protein serine/threonine kinase activity // inferred from electronic annotation /// 0005515 // protein binding // inferred from physical interaction /// 0005524 // ATP binding // inferred from electronic annotation /// 0016301 // kinase activ…	chr18:21033250-21061544 (+) // 99.95 // q11.2
11719577_a_at	-0.0886459	0.0720649	-0.040463	0.105843	0.0404634	-0.205672	0.997256	0.994529	1.00054	0.000774058	1.00054	up	AMT	275	0006546 // glycine catabolic process // inferred from electronic annotation /// 0006546 // glycine catabolic process // traceable author statement /// 0032259 // methylation // inferred from electronic annotation	0005737 // cytoplasm // inferred from electronic annotation /// 0005739 // mitochondrion // inferred from electronic annotation /// 0005739 // mitochondrion // traceable author statement	0004047 // aminomethyltransferase activity // inferred from electronic annotation /// 0008168 // methyltransferase activity // inferred from electronic annotation /// 0008483 // transaminase activity // inferred from electronic annotation /// 0016740 // transferase activity // inferred from electronic annotation	chr3:49454210-49460111 (-) // 94.96 // p21.31
11741646_s_at	0.352204	0.000255108	0.103457	-0.136948	-0.0463524	-0.000255108	0.294222	0.129521	1.15922	0.213157	1.15922	up	ATXN7L1	222255				chr7:105245220-105319653 (-) // 98.34 // q22.3
11720729_at	0.0694451	0.0592933	-0.0349059	0.0349059	-0.0618887	-0.1083	0.417041	0.228003	1.05436	0.0763717	1.05436	up	CSDC2	27254	0006355 // regulation of transcription, DNA-dependent // inferred from electronic annotation /// 0006397 // mRNA processing // inferred from electronic annotation /// 0006398 // histone mRNA 3'-end processing // non-traceable author statement	0005634 // nucleus // non-traceable author statement /// 0005634 // nucleus // inferred from electronic annotation /// 0005737 // cytoplasm // non-traceable author statement /// 0005737 // cytoplasm // inferred from electronic annotation	0003676 // nucleic acid binding // inferred from electronic annotation /// 0003677 // DNA binding // inferred from electronic annotation /// 0003723 // RNA binding // non-traceable author statement /// 0003723 // RNA binding // inferred from electronic annotation	chr22:41956766-41972670 (+) // 96.31 // q13.2
11729235_s_at	-0.193093	-0.262044	-0.0872755	0.087275	0.206883	0.187253	0.0453788	0.00559129	-1.26688	-0.341275	1.26688	down	E2F6	1876	0000083 // regulation of transcription involved in G1/S phase of mitotic cell cycle // inferred from electronic annotation /// 0000122 // negative regulation of transcription from RNA polymerase II promoter // traceable author statement /// 0006351 // transcription, DNA-dependent // inferred from electronic annotation /// 0006355 // regulation of transcription, DNA-dependent // inferred from elec…	0005634 // nucleus // inferred from electronic annotation /// 0005667 // transcription factor complex // inferred from electronic annotation /// 0071339 // MLL1 complex // inferred from direct assay	0003677 // DNA binding // inferred from electronic annotation /// 0003677 // DNA binding // traceable author statement /// 0003700 // sequence-specific DNA binding transcription factor activity // inferred from electronic annotation /// 0003714 // transcription corepressor activity // traceable author statement	chr2:11584500-11606303 (-) // 83.35 // p25.1
11719930_a_at	-0.0773983	-0.012579	0.012579	-0.265943	0.0632143	0.0772333	0.943129	0.896121	1.01117	0.0160322	1.01117	up	ARGLU1	55082	0006351 // transcription, DNA-dependent // inferred from electronic annotation /// 0006355 // regulation of transcription, DNA-dependent // inferred from electronic annotation	0005634 // nucleus // inferred from electronic annotation		chr13:107194928-107220512 (-) // 94.79 // q33.3
11733612_s_at	-0.356662	-0.00427914	0.00427914	0.332835	0.0380516	-0.0993891	0.488742	0.296007	-1.1562	-0.209387	1.1562	down	DOCK8	81704	0007596 // blood coagulation // traceable author statement	0005829 // cytosol // traceable author statement	0005085 // guanyl-nucleotide exchange factor activity // inferred from electronic annotation /// 0005525 // GTP binding // inferred from electronic annotation /// 0051020 // GTPase binding // inferred from electronic annotation	chr9:214864-465255 (+) // 98.62 // p24.3
11745881_a_at	0.0970349	0.123415	-0.00647354	0.00647402	-0.143559	-0.418595	0.282243	0.120988	1.19462	0.256553	1.19462	up	GUCA1A	2978	0007165 // signal transduction // non-traceable author statement /// 0007601 // visual perception // inferred from electronic annotation /// 0007601 // visual perception // traceable author statement /// 0007602 // phototransduction // inferred from electronic annotation /// 0031282 // regulation of guanylate cyclase activity // inferred from electronic annotation /// 0050896 // response to stimu…	0016020 // membrane // inferred from electronic annotation	0005509 // calcium ion binding // inferred from electronic annotation /// 0008048 // calcium sensitive guanylate cyclase activator activity // traceable author statement /// 0008048 // calcium sensitive guanylate cyclase activator activity // inferred from electronic annotation /// 0030249 // guanylate cyclase regulator activity // inferred from electronic annotation	chr6:42123183-42147806 (+) // 92.41 // p21.1
11750096_a_at	-0.0930443	0.147975	0.0500321	-0.0080092	-0.101039	0.0080092	0.60922	0.427307	1.04875	0.0686671	1.04875	up	CTNND2	1501	0001763 // morphogenesis of a branching structure // inferred from electronic annotation /// 0006351 // transcription, DNA-dependent // inferred from electronic annotation /// 0006355 // regulation of transcription, DNA-dependent // inferred from electronic annotation /// 0007155 // cell adhesion // traceable author statement /// 0007155 // cell adhesion // inferred from electronic annotation ///…	0005634 // nucleus // inferred from electronic annotation /// 0005737 // cytoplasm // traceable author statement /// 0005912 // adherens junction // inferred from electronic annotation /// 0014069 // postsynaptic density // inferred from electronic annotation /// 0019717 // synaptosome // inferred from electronic annotation /// 0030054 // cell junction // inferred from electronic annotation /// 0…	0005515 // protein binding // inferred from physical interaction	chr5:10972992-11904092 (-) // 99.76 // p15.2
11723609_a_at	0.056412	-0.02635	0.0263498	0.0278296	-0.136413	-0.293558	0.368287	0.186137	1.11176	0.152851	1.11176	up	HABP2	3026	0006508 // proteolysis // inferred from electronic annotation /// 0007155 // cell adhesion // traceable author statement	0005576 // extracellular region // non-traceable author statement /// 0005576 // extracellular region // inferred from electronic annotation /// 0005615 // extracellular space // traceable author statement	0003824 // catalytic activity // inferred from electronic annotation /// 0004252 // serine-type endopeptidase activity // inferred from electronic annotation /// 0005539 // glycosaminoglycan binding // traceable author statement /// 0008233 // peptidase activity // inferred from electronic annotation /// 0008236 // serine-type peptidase activity // inferred from electronic annotation /// 0016787 …	chr10:115312736-115349367 (+) // 99.84 // q25.3
11727450_a_at	-0.193544	-0.218398	-0.12536	0.229361	0.271446	0.12536	0.0245345	0.00167239	-1.30842	-0.387823	1.30842	down	MORN4	118812				chr10:99374311-99393344 (-) // 79.38 // q24.2
11736473_a_at	-0.0803785	0.0521736	0.00217247	-5.34058e-05	-0.114398	5.38826e-05	0.758964	0.616273	1.02063	0.0294549	1.02063	up	TCF7	6932	0006351 // transcription, DNA-dependent // inferred from electronic annotation /// 0006355 // regulation of transcription, DNA-dependent // not recorded /// 0006355 // regulation of transcription, DNA-dependent // inferred from electronic annotation /// 0006357 // regulation of transcription from RNA polymerase II promoter // not recorded /// 0006357 // regulation of transcription from RNA polyme…	0005634 // nucleus // inferred from direct assay /// 0005634 // nucleus // inferred from electronic annotation /// 0005667 // transcription factor complex // not recorded	0003677 // DNA binding // inferred from electronic annotation /// 0003682 // chromatin binding // not recorded /// 0003700 // sequence-specific DNA binding transcription factor activity // not recorded /// 0003700 // sequence-specific DNA binding transcription factor activity // inferred from electronic annotation /// 0005515 // protein binding // inferred from physical interaction /// 0008013 //…	chr5:133451300-133483919 (+) // 89.87 // q31.1
11739863_a_at	-0.0450745	-0.25566	-0.0216293	0.0247345	0.0216293	0.174663	0.272713	0.114261	-1.13377	-0.18113	1.13377	down	TTF2	8458	0006351 // transcription, DNA-dependent // inferred from electronic annotation /// 0006353 // transcription termination, DNA-dependent // traceable author statement /// 0006353 // transcription termination, DNA-dependent // inferred from electronic annotation /// 0006355 // regulation of transcription, DNA-dependent // inferred from electronic annotation /// 0006369 // termination of RNA polymera…	0005634 // nucleus // inferred from direct assay /// 0005634 // nucleus // inferred from electronic annotation /// 0005681 // spliceosomal complex // inferred from electronic annotation /// 0005737 // cytoplasm // inferred from direct assay /// 0005737 // cytoplasm // inferred from electronic annotation /// 0008023 // transcription elongation factor complex // traceable author statement	0000166 // nucleotide binding // inferred from electronic annotation /// 0003676 // nucleic acid binding // inferred from electronic annotation /// 0003677 // DNA binding // inferred from electronic annotation /// 0004386 // helicase activity // inferred from electronic annotation /// 0005515 // protein binding // inferred from physical interaction /// 0005524 // ATP binding // inferred from elec…	chr1:117602948-117645489 (+) // 89.78 // p13.1
11735984_at	0.10851	0.0327926	0.0618541	-0.0327928	-0.184824	-0.131859	0.095037	0.0207375	1.1362	0.184211	1.1362	up	OR2B6	26212	0007165 // signal transduction // inferred from electronic annotation /// 0007186 // G-protein coupled receptor signaling pathway // inferred from electronic annotation /// 0007608 // sensory perception of smell // inferred from electronic annotation /// 0050896 // response to stimulus // inferred from electronic annotation /// 0050911 // detection of chemical stimulus involved in sensory percept…	0005886 // plasma membrane // traceable author statement /// 0005886 // plasma membrane // inferred from electronic annotation /// 0016020 // membrane // inferred from electronic annotation /// 0016021 // integral to membrane // inferred from electronic annotation	0004871 // signal transducer activity // inferred from electronic annotation /// 0004872 // receptor activity // inferred from electronic annotation /// 0004930 // G-protein coupled receptor activity // inferred from electronic annotation /// 0004984 // olfactory receptor activity // inferred from electronic annotation	chr6:27925018-27925960 (+) // 99.16 // p22.1
11727105_s_at	0.0411477	0.110288	-0.0411477	0.0692067	-0.0508442	-0.0823913	0.596489	0.412802	1.0411	0.0581055	1.0411	up	FGD5	152273	0007010 // cytoskeleton organization // inferred from sequence or structural similarity /// 0008360 // regulation of cell shape // inferred from sequence or structural similarity /// 0030036 // actin cytoskeleton organization // inferred from sequence or structural similarity /// 0035023 // regulation of Rho protein signal transduction // inferred from electronic annotation /// 0043088 // regulat…	0001726 // ruffle // inferred from sequence or structural similarity /// 0005622 // intracellular // inferred from electronic annotation /// 0005737 // cytoplasm // inferred from sequence or structural similarity /// 0005737 // cytoplasm // inferred from electronic annotation /// 0005794 // Golgi apparatus // inferred from sequence or structural similarity /// 0005856 // cytoskeleton // inferred …	0005085 // guanyl-nucleotide exchange factor activity // inferred from sequence or structural similarity /// 0005085 // guanyl-nucleotide exchange factor activity // inferred from electronic annotation /// 0005089 // Rho guanyl-nucleotide exchange factor activity // inferred from electronic annotation /// 0005543 // phospholipid binding // inferred from electronic annotation /// 0031267 // small …	chr3:14860482-14976072 (+) // 98.53 // p25.1
11756401_x_at	0.394158	0.417981	0.444808	-0.494854	-0.521143	-0.394158	0.00644241	2.77349e-05	1.85194	0.889034	1.85194	up	FAM49B	51571				chr8:130853718-131028697 (-) // 70.01 // q24.21
11735552_at	0.00561404	-0.00561404	0.0099833	0.0322375	-0.102355	-0.093718	0.447675	0.255935	1.04098	0.0579397	1.04098	up	FCRL6	343413		0009897 // external side of plasma membrane // inferred from direct assay /// 0009897 // external side of plasma membrane // inferred from electronic annotation /// 0016020 // membrane // inferred from electronic annotation /// 0016021 // integral to membrane // inferred from electronic annotation	0004872 // receptor activity // inferred from electronic annotation /// 0019903 // protein phosphatase binding // inferred from electronic annotation	chr1:159770301-159786047 (+) // 84.62 // q23.2
11757770_s_at	-0.0577335	-0.0667753	0.0480871	-0.0339298	0.0339298	0.0838089	0.536876	0.347635	-1.03771	-0.0534102	1.03771	down	TOMM70A	9868	0006626 // protein targeting to mitochondrion // traceable author statement /// 0044267 // cellular protein metabolic process // traceable author statement	0005739 // mitochondrion // inferred from direct assay /// 0005739 // mitochondrion // inferred from electronic annotation /// 0005741 // mitochondrial outer membrane // inferred from electronic annotation /// 0005742 // mitochondrial outer membrane translocase complex // traceable author statement /// 0016020 // membrane // inferred from electronic annotation /// 0016021 // integral to membrane …	0004872 // receptor activity // inferred from electronic annotation /// 0005515 // protein binding // inferred from physical interaction /// 0008320 // protein transmembrane transporter activity // traceable author statement	chr3:100082307-100082909 (-) // 90.92 // q12.2
11728073_a_at	-0.24154	0.0815835	-0.114187	0.0728512	-0.0728512	0.169266	0.469233	0.276512	-1.10788	-0.147803	1.10788	down	ITPRIP	85450		0005886 // plasma membrane // inferred from electronic annotation /// 0016020 // membrane // inferred from electronic annotation		chr10:106071900-106093713 (-) // 98.8 // q25.1
11743191_a_at	-0.0260348	0.198495	0.0192366	-0.128898	-0.00369787	0.00369787	0.449093	0.257191	1.07689	0.106865	1.07689	up	LOC100653217 /// NTM	100653217 /// 50863	0007155 // cell adhesion // inferred from electronic annotation /// 0007155 // cell adhesion // non-traceable author statement /// 0008038 // neuron recognition // traceable author statement	0005886 // plasma membrane // inferred from electronic annotation /// 0016020 // membrane // inferred from electronic annotation /// 0031225 // anchored to membrane // inferred from electronic annotation	0005515 // protein binding // inferred from physical interaction	chr11:131780518-132206715 (+) // 96.55 // q25
11721561_a_at	-0.00484467	-0.1361	-0.0615282	0.112127	0.00484467	0.0555034	0.189163	0.0633913	-1.09049	-0.124983	1.09049	down	AHCYL2	23382	0006730 // one-carbon metabolic process // inferred from electronic annotation		0000166 // nucleotide binding // inferred from electronic annotation /// 0004013 // adenosylhomocysteinase activity // inferred from electronic annotation /// 0016787 // hydrolase activity // inferred from electronic annotation	chr7:128864870-129070051 (+) // 93.63 // q32.1
11740776_a_at	0.0190048	-0.0558209	-0.0522237	0.14764	0.0223231	-0.0190048	0.412928	0.224358	-1.05702	-0.0799995	1.05702	down	CCDC36	339834				chr3:49235860-49295537 (+) // 94.67 // p21.31
11750796_a_at	0.00920057	0.132367	0.0793166	-0.281508	-0.00920034	-0.0612483	0.255848	0.103204	1.14151	0.190947	1.14151	up	DNER	92737	0001764 // neuron migration // non-traceable author statement /// 0006897 // endocytosis // non-traceable author statement /// 0007219 // Notch signaling pathway // traceable author statement /// 0007219 // Notch signaling pathway // inferred from electronic annotation /// 0007220 // Notch receptor processing // inferred from electronic annotation /// 0007416 // synapse assembly // non-traceable …	0005769 // early endosome // inferred from direct assay /// 0005886 // plasma membrane // inferred from direct assay /// 0005886 // plasma membrane // inferred from electronic annotation /// 0016020 // membrane // inferred from electronic annotation /// 0016021 // integral to membrane // inferred from electronic annotation /// 0030425 // dendrite // inferred from direct assay /// 0030425 // dendr…	0004872 // receptor activity // inferred from electronic annotation /// 0004888 // transmembrane signaling receptor activity // traceable author statement /// 0005112 // Notch binding // inferred from electronic annotation /// 0005509 // calcium ion binding // non-traceable author statement /// 0005509 // calcium ion binding // inferred from electronic annotation /// 0005515 // protein binding //…	chr2:230222831-230451615 (-) // 97.71 // q36.3
11756636_x_at	-0.178215	-0.325792	-0.186316	0.20453	0.219199	0.178215	0.0187681	0.000951036	-1.34794	-0.430756	1.34794	down	PCED1A	64773			0016787 // hydrolase activity // inferred from electronic annotation	chr20:2816005-2821314 (-) // 93.58 // p13
11730313_a_at	-0.0742431	-0.632337	-0.399948	0.0742431	0.198625	0.0931587	0.146369	0.0419898	-1.40527	-0.490852	1.40527	down	ERMAP	114625		0005737 // cytoplasm // inferred from electronic annotation /// 0005886 // plasma membrane // inferred from direct assay /// 0005886 // plasma membrane // inferred from electronic annotation /// 0016020 // membrane // inferred from electronic annotation /// 0016021 // integral to membrane // inferred from electronic annotation /// 0031410 // cytoplasmic vesicle // inferred from electronic annotat…		chr1:43282758-43310655 (+) // 82.7 // p34.2
11734540_at	-0.23655	-0.117052	0.00555301	-0.00555301	0.13516	0.0839064	0.222515	0.082173	-1.13854	-0.187187	1.13854	down	LOC728819	728819				chr2:43902291-43903461 (-) // 83.18 // p21
11715925_a_at	0.163686	-0.043375	0.0312252	-0.0903473	-0.0136957	0.0136957	0.494941	0.301875	1.05748	0.0806277	1.05748	up	TRAM1	23471	0006412 // translation // traceable author statement /// 0006613 // cotranslational protein targeting to membrane // traceable author statement /// 0006614 // SRP-dependent cotranslational protein targeting to membrane // traceable author statement /// 0006810 // transport // inferred from electronic annotation /// 0010467 // gene expression // traceable author statement /// 0015031 // protein tr…	0005783 // endoplasmic reticulum // traceable author statement /// 0005783 // endoplasmic reticulum // inferred from electronic annotation /// 0005789 // endoplasmic reticulum membrane // inferred from electronic annotation /// 0016020 // membrane // inferred from electronic annotation /// 0016021 // integral to membrane // inferred from electronic annotation /// 0016021 // integral to membrane /…	0004872 // receptor activity // traceable author statement /// 0005515 // protein binding // inferred from physical interaction	chr8:71485454-71520714 (-) // 92.64 // q13.3
11745325_a_at	0.0212674	0.176555	0.0914235	-0.0212674	-0.114575	-0.406523	0.235248	0.0898129	1.21184	0.277204	1.21184	up	ZNF497	162968	0006351 // transcription, DNA-dependent // inferred from electronic annotation /// 0006355 // regulation of transcription, DNA-dependent // inferred from electronic annotation	0005622 // intracellular // inferred from electronic annotation /// 0005634 // nucleus // inferred from electronic annotation	0003676 // nucleic acid binding // inferred from electronic annotation /// 0003677 // DNA binding // inferred from electronic annotation /// 0008270 // zinc ion binding // inferred from electronic annotation /// 0046872 // metal ion binding // inferred from electronic annotation	chr19:58866926-58874214 (-) // 99.96 // q13.43
11752744_a_at	-0.258325	-0.0204897	-0.145525	0.0204897	0.196662	0.161991	0.136046	0.03737	-1.20399	-0.267827	1.20399	down	LGMN	5641	0001101 // response to acid // inferred from electronic annotation /// 0006508 // proteolysis // inferred from electronic annotation /// 0006508 // proteolysis // inferred from sequence or structural similarity /// 0008202 // steroid metabolic process // traceable author statement /// 0040015 // negative regulation of multicellular organism growth // inferred from electronic annotation /// 004235…	0005764 // lysosome // inferred from electronic annotation /// 0005770 // late endosome // inferred from electronic annotation /// 0043202 // lysosomal lumen // traceable author statement /// 0045177 // apical part of cell // inferred from electronic annotation	0004197 // cysteine-type endopeptidase activity // inferred from electronic annotation /// 0004197 // cysteine-type endopeptidase activity // inferred from sequence or structural similarity /// 0008233 // peptidase activity // inferred from direct assay /// 0008233 // peptidase activity // inferred from electronic annotation /// 0008234 // cysteine-type peptidase activity // inferred from electro…	chr14:93170472-93214972 (-) // 95.86 // q32.12
11736147_s_at	-0.00824547	-0.160748	0.0238476	-0.0835028	0.00824547	0.205806	0.603802	0.421078	-1.06577	-0.0918981	1.06577	down	LYRM2 /// ZC3H11A	57226 /// 9877		0005739 // mitochondrion // inferred from electronic annotation	0003676 // nucleic acid binding // inferred from electronic annotation /// 0005515 // protein binding // inferred from physical interaction /// 0008270 // zinc ion binding // inferred from electronic annotation /// 0046872 // metal ion binding // inferred from electronic annotation	chr6:90341944-90348475 (-) // 64.9 // q15
11727772_a_at	0	0.107881	0.00237036	-0.113385	0	-0.0859189	0.257937	0.104533	1.07414	0.103185	1.07414	up	PITPNM2	57605	0006810 // transport // inferred from electronic annotation /// 0008152 // metabolic process // non-traceable author statement	0005622 // intracellular // inferred from electronic annotation /// 0005625 // soluble fraction // inferred from electronic annotation /// 0012505 // endomembrane system // inferred from electronic annotation /// 0016020 // membrane // inferred from electronic annotation /// 0016021 // integral to membrane // non-traceable author statement /// 0043231 // intracellular membrane-bounded organelle /…	0005509 // calcium ion binding // non-traceable author statement /// 0008289 // lipid binding // inferred from electronic annotation /// 0046872 // metal ion binding // inferred from electronic annotation	chr12:123468026-123634562 (-) // 98.54 // q24.31
11747878_a_at	-0.0062027	0.0062027	0.0918894	-0.0062027	0.0228558	-0.109882	0.483746	0.290747	1.0437	0.0617062	1.0437	up	STX3	6809	0006810 // transport // inferred from electronic annotation /// 0006836 // neurotransmitter transport // inferred from electronic annotation /// 0006886 // intracellular protein transport // inferred from electronic annotation /// 0006887 // exocytosis // inferred from electronic annotation /// 0006944 // cellular membrane fusion // inferred from electronic annotation /// 0016192 // vesicle-media…	0005622 // intracellular // inferred from electronic annotation /// 0005773 // vacuole // traceable author statement /// 0005911 // cell-cell junction // inferred from direct assay /// 0016020 // membrane // inferred from electronic annotation /// 0016021 // integral to membrane // inferred from electronic annotation /// 0016324 // apical plasma membrane // inferred from direct assay /// 0016324 …	0005484 // SNAP receptor activity // inferred from electronic annotation /// 0005515 // protein binding // inferred from physical interaction /// 0050544 // arachidonic acid binding // inferred from sequence or structural similarity /// 0050544 // arachidonic acid binding // inferred from electronic annotation	chr11:59522924-59568958 (+) // 96.76 // q12.1
11715826_x_at	-0.182961	-0.127776	-0.193618	0.133244	0.191722	0.127776	0.0129771	0.000382782	-1.24749	-0.319032	1.24749	down	HMG20B	10362	0006325 // chromatin organization // non-traceable author statement /// 0006351 // transcription, DNA-dependent // inferred from electronic annotation /// 0006355 // regulation of transcription, DNA-dependent // non-traceable author statement /// 0006355 // regulation of transcription, DNA-dependent // inferred from electronic annotation /// 0007049 // cell cycle // inferred from electronic annot…	0005634 // nucleus // non-traceable author statement /// 0005634 // nucleus // inferred from electronic annotation /// 0005654 // nucleoplasm // traceable author statement /// 0005694 // chromosome // inferred from electronic annotation	0003677 // DNA binding // non-traceable author statement /// 0003677 // DNA binding // inferred from electronic annotation /// 0003700 // sequence-specific DNA binding transcription factor activity // non-traceable author statement /// 0005515 // protein binding // inferred from physical interaction	chr19:3572942-3579233 (+) // 92.13 // p13.3
11751973_x_at	0.0420971	-0.0347128	-0.0925474	0.0434494	0.0175257	-0.0175257	0.560663	0.373316	-1.03016	-0.0428709	1.03016	down	PROSAPIP1	9762	0051260 // protein homooligomerization // inferred from electronic annotation	0005737 // cytoplasm // inferred from electronic annotation /// 0005856 // cytoskeleton // inferred from electronic annotation /// 0005886 // plasma membrane // inferred from electronic annotation /// 0014069 // postsynaptic density // inferred from sequence or structural similarity /// 0014069 // postsynaptic density // inferred from electronic annotation /// 0016020 // membrane // inferred from…	0030165 // PDZ domain binding // inferred from electronic annotation /// 0043621 // protein self-association // inferred from electronic annotation	chr20:3143274-3154194 (-) // 95.54 // p13
11720944_at	0.0252037	-0.140023	-0.0748367	0.0713921	0.0399361	-0.0252037	0.355151	0.175041	-1.06579	-0.0919267	1.06579	down	RGS16	6004	0007601 // visual perception // traceable author statement /// 0008277 // regulation of G-protein coupled receptor protein signaling pathway // traceable author statement /// 0009968 // negative regulation of signal transduction // inferred from electronic annotation /// 0038032 // termination of G-protein coupled receptor signaling pathway // inferred from electronic annotation /// 0043547 // po…	0005624 // membrane fraction // inferred from electronic annotation /// 0005737 // cytoplasm // not recorded /// 0005886 // plasma membrane // not recorded /// 0045121 // membrane raft // inferred from electronic annotation	0005096 // GTPase activator activity // not recorded /// 0005096 // GTPase activator activity // traceable author statement /// 0005515 // protein binding // inferred from physical interaction /// 0005516 // calmodulin binding // traceable author statement	chr1:182567757-182573548 (-) // 88.47 // q25.3
11719697_a_at	0.0363741	-0.0363741	-0.10552	-0.112986	0.0695219	0.146247	0.645865	0.470062	-1.04931	-0.0694345	1.04931	down	HSPB11	51668	0006950 // response to stress // inferred from electronic annotation /// 0007155 // cell adhesion // inferred from electronic annotation	0005929 // cilium // inferred from electronic annotation /// 0030992 // intraflagellar transport particle B // inferred from electronic annotation		chr1:54387233-54411602 (-) // 73.84 // p32.3
11750814_a_at	-0.00945592	0.149641	0.00945568	-0.0649986	0.0748527	-0.146351	0.501136	0.308372	1.06835	0.0953791	1.06835	up	BEND2	139105				chrX:18189058-18238956 (-) // 92.07 // p22.13
11760040_x_at	0.00990868	0.144025	-0.0511665	-0.00990868	0.0619526	-0.162682	0.640286	0.463308	1.05054	0.071135	1.05054	up	NDUFB4	4710	0006120 // mitochondrial electron transport, NADH to ubiquinone // non-traceable author statement /// 0006810 // transport // inferred from electronic annotation /// 0006979 // response to oxidative stress // inferred from direct assay /// 0022900 // electron transport chain // inferred from electronic annotation /// 0022904 // respiratory electron transport chain // traceable author statement //…	0005739 // mitochondrion // inferred from electronic annotation /// 0005743 // mitochondrial inner membrane // traceable author statement /// 0005743 // mitochondrial inner membrane // inferred from electronic annotation /// 0005747 // mitochondrial respiratory chain complex I // inferred from direct assay /// 0005747 // mitochondrial respiratory chain complex I // non-traceable author statement …	0008137 // NADH dehydrogenase (ubiquinone) activity // non-traceable author statement /// 0008137 // NADH dehydrogenase (ubiquinone) activity // inferred from electronic annotation	chr3:120315156-120320471 (+) // 99.33 // q13.33
11740214_a_at	-0.00930452	-0.0755401	-0.0572481	0.0163503	0.00930452	0.0357423	0.126522	0.0332577	-1.04814	-0.0678299	1.04814	down	TBL1X	6907	0000122 // negative regulation of transcription from RNA polymerase II promoter // inferred from direct assay /// 0006351 // transcription, DNA-dependent // inferred from electronic annotation /// 0006355 // regulation of transcription, DNA-dependent // inferred from electronic annotation /// 0006357 // regulation of transcription from RNA polymerase II promoter // inferred from electronic annota…	0000118 // histone deacetylase complex // inferred from direct assay /// 0005634 // nucleus // inferred from direct assay /// 0005634 // nucleus // inferred from electronic annotation /// 0005654 // nucleoplasm // traceable author statement /// 0005667 // transcription factor complex // inferred from electronic annotation /// 0005876 // spindle microtubule // inferred from direct assay /// 001705…	0003677 // DNA binding // inferred from electronic annotation /// 0003682 // chromatin binding // inferred from electronic annotation /// 0003714 // transcription corepressor activity // inferred from direct assay /// 0003714 // transcription corepressor activity // inferred from genetic interaction /// 0003714 // transcription corepressor activity // inferred from electronic annotation /// 00055…	chrX:9431105-9687780 (+) // 97.47 // p22.31
11723347_a_at	0.0810127	-0.00522232	0.00522232	-0.0579109	-0.0766039	0.115379	0.778411	0.643909	1.02341	0.0333827	1.02341	up	MTERFD1	51001	0006351 // transcription, DNA-dependent // inferred from electronic annotation /// 0006355 // regulation of transcription, DNA-dependent // inferred from electronic annotation /// 0045892 // negative regulation of transcription, DNA-dependent // inferred from mutant phenotype /// 0045892 // negative regulation of transcription, DNA-dependent // inferred from electronic annotation	0005739 // mitochondrion // inferred from direct assay /// 0005739 // mitochondrion // inferred from electronic annotation	0003677 // DNA binding // inferred from electronic annotation /// 0044212 // transcription regulatory region DNA binding // inferred from direct assay	chr8:97251648-97273828 (-) // 88.33 // q22.1
11738156_a_at	0.132777	-0.0738287	-0.0579691	0.0840654	-0.046133	0.046133	0.843075	0.73669	-1.01938	-0.0276953	1.01938	down	ZBTB26	57684	0006351 // transcription, DNA-dependent // inferred from electronic annotation /// 0006355 // regulation of transcription, DNA-dependent // inferred from electronic annotation	0005622 // intracellular // inferred from electronic annotation /// 0005634 // nucleus // inferred from electronic annotation	0003676 // nucleic acid binding // inferred from electronic annotation /// 0003677 // DNA binding // inferred from electronic annotation /// 0008270 // zinc ion binding // inferred from electronic annotation /// 0046872 // metal ion binding // inferred from electronic annotation	chr9:125680378-125693544 (-) // 95.61 // q33.2
11716129_at	-0.0710678	-0.121716	-0.0675049	0.0675049	0.166274	0.282806	0.08172	0.0160466	-1.19661	-0.258958	1.19661	down	IGF2R	3482	0006810 // transport // inferred from electronic annotation /// 0006898 // receptor-mediated endocytosis // traceable author statement /// 0007165 // signal transduction // traceable author statement /// 0048009 // insulin-like growth factor receptor signaling pathway // traceable author statement	0005624 // membrane fraction // inferred from electronic annotation /// 0005634 // nucleus // inferred from electronic annotation /// 0005641 // nuclear envelope lumen // inferred from electronic annotation /// 0005737 // cytoplasm // inferred from electronic annotation /// 0005764 // lysosome // inferred from electronic annotation /// 0005765 // lysosomal membrane // inferred from electronic ann…	0001948 // glycoprotein binding // inferred from direct assay /// 0001948 // glycoprotein binding // inferred from electronic annotation /// 0004872 // receptor activity // traceable author statement /// 0004872 // receptor activity // inferred from electronic annotation /// 0005010 // insulin-like growth factor-activated receptor activity // traceable author statement /// 0005215 // transporter …	chr6:160390130-160527581 (+) // 98.1 // q25.3
11756882_a_at	-0.086863	-0.153961	-0.0362654	0.109565	0.170545	0.0362654	0.0891724	0.0186288	-1.14697	-0.197822	1.14697	down	RTTN	25914	0007275 // multicellular organismal development // inferred from electronic annotation /// 0007368 // determination of left/right symmetry // inferred from electronic annotation			chr18:67671044-67863889 (-) // 97.69 // q22.2
11755637_x_at	-0.0476689	-0.123053	-0.0440736	0.147232	0.186722	0.0440736	0.0829332	0.0164691	-1.1468	-0.197608	1.1468	down	ARHGEF10L	55160	0032321 // positive regulation of Rho GTPase activity // inferred from direct assay /// 0035023 // regulation of Rho protein signal transduction // inferred from electronic annotation /// 0035104 // positive regulation of transcription via sterol regulatory element binding // inferred from direct assay /// 0051496 // positive regulation of stress fiber assembly // inferred from direct assay	0005622 // intracellular // inferred from electronic annotation /// 0005737 // cytoplasm // inferred from electronic annotation /// 0005829 // cytosol // inferred from direct assay	0005085 // guanyl-nucleotide exchange factor activity // inferred from electronic annotation /// 0005089 // Rho guanyl-nucleotide exchange factor activity // inferred from electronic annotation /// 0005100 // Rho GTPase activator activity // inferred from direct assay	chr1:17941582-18024363 (+) // 89.68 // p36.13
11718996_at	0.245751	-0.0115216	-0.00965643	-0.169617	0.00965619	0.0325065	0.524215	0.333197	1.08473	0.117343	1.08473	up	MSRB2	22921	0006355 // regulation of transcription, DNA-dependent // traceable author statement /// 0030091 // protein repair // inferred from sequence or structural similarity /// 0030091 // protein repair // inferred from electronic annotation /// 0055114 // oxidation-reduction process // inferred from electronic annotation	0005739 // mitochondrion // inferred from sequence or structural similarity /// 0005739 // mitochondrion // inferred from electronic annotation	0000318 // protein-methionine-R-oxide reductase activity // inferred from sequence or structural similarity /// 0000318 // protein-methionine-R-oxide reductase activity // inferred from electronic annotation /// 0003700 // sequence-specific DNA binding transcription factor activity // traceable author statement /// 0008113 // peptide-methionine-(S)-S-oxide reductase activity // inferred from elec…	chr10:23384377-23411276 (+) // 57.95 // p12.2
11742377_at	0.0131245	0.251274	-0.130731	-0.0131245	0.0271955	-0.01897	0.819935	0.702012	1.03253	0.0461888	1.03253	up	OR7C2	26658	0007165 // signal transduction // inferred from electronic annotation /// 0007186 // G-protein coupled receptor signaling pathway // inferred from electronic annotation /// 0007608 // sensory perception of smell // inferred from electronic annotation /// 0050896 // response to stimulus // inferred from electronic annotation /// 0050911 // detection of chemical stimulus involved in sensory percept…	0005886 // plasma membrane // traceable author statement /// 0005886 // plasma membrane // inferred from electronic annotation /// 0016020 // membrane // inferred from electronic annotation /// 0016021 // integral to membrane // inferred from electronic annotation	0004871 // signal transducer activity // inferred from electronic annotation /// 0004872 // receptor activity // inferred from electronic annotation /// 0004930 // G-protein coupled receptor activity // inferred from electronic annotation /// 0004984 // olfactory receptor activity // inferred from electronic annotation	chr19:15052300-15053260 (+) // 99.69 // p13.12
11736548_s_at	-0.0196347	0.00605726	0.0733528	-0.00605726	-0.0807376	0.0698509	0.779905	0.645919	1.01788	0.025573	1.01788	up	FANCD2	2177	0006281 // DNA repair // traceable author statement /// 0006281 // DNA repair // inferred from electronic annotation /// 0006974 // response to DNA damage stimulus // inferred from electronic annotation /// 0007049 // cell cycle // inferred from electronic annotation /// 0007129 // synapsis // inferred from electronic annotation /// 0007276 // gamete generation // inferred from electronic annotat…	0000793 // condensed chromosome // inferred from electronic annotation /// 0005634 // nucleus // inferred from electronic annotation /// 0005654 // nucleoplasm // traceable author statement	0005515 // protein binding // inferred from physical interaction	chr3:10068070-10141344 (+) // 93.96 // p25.3
11747866_a_at	-0.0166659	0.000503063	0.069725	-0.000502586	0.0386467	-0.00407505	0.908234	0.837747	1.00451	0.00649764	1.00451	up	RBL2	5934	0000080 // G1 phase of mitotic cell cycle // traceable author statement /// 0000278 // mitotic cell cycle // traceable author statement /// 0006351 // transcription, DNA-dependent // inferred from electronic annotation /// 0006355 // regulation of transcription, DNA-dependent // inferred from electronic annotation /// 0007049 // cell cycle // inferred from electronic annotation /// 0016568 // chr…	0000785 // chromatin // inferred from electronic annotation /// 0005634 // nucleus // inferred from direct assay /// 0005634 // nucleus // inferred from electronic annotation /// 0005654 // nucleoplasm // traceable author statement /// 0005667 // transcription factor complex // inferred from electronic annotation /// 0005730 // nucleolus // inferred from direct assay /// 0005737 // cytoplasm // i…	0003677 // DNA binding // inferred from electronic annotation /// 0005515 // protein binding // inferred from physical interaction	chr16:53483880-53524532 (+) // 99.86 // q12.2
11719799_a_at	0.0171394	0.135021	0.0636249	-0.157162	-0.100457	-0.0171394	0.135539	0.0371341	1.12001	0.163514	1.12001	up	MBD4	8930	0006281 // DNA repair // traceable author statement /// 0006281 // DNA repair // inferred from electronic annotation /// 0006284 // base-excision repair // inferred from electronic annotation /// 0006284 // base-excision repair // traceable author statement /// 0006285 // base-excision repair, AP site formation // traceable author statement /// 0006974 // response to DNA damage stimulus // inferr…	0000785 // chromatin // inferred from electronic annotation /// 0005634 // nucleus // inferred from direct assay /// 0005634 // nucleus // inferred from electronic annotation /// 0005634 // nucleus // traceable author statement /// 0005654 // nucleoplasm // traceable author statement /// 0005730 // nucleolus // inferred from direct assay /// 0005737 // cytoplasm // inferred from electronic annota…	0003677 // DNA binding // inferred from electronic annotation /// 0003696 // satellite DNA binding // traceable author statement /// 0003824 // catalytic activity // inferred from electronic annotation /// 0004520 // endodeoxyribonuclease activity // traceable author statement /// 0005515 // protein binding // inferred from physical interaction /// 0016787 // hydrolase activity // inferred from e…	chr3:129149788-129159022 (-) // 86.25 // q21.3
11742511_a_at	0.0211635	-0.0211635	-0.13428	0.0603909	0.169644	-0.134355	0.659782	0.487256	-1.05457	-0.0766535	1.05457	down	IL4R	3566	0002532 // production of molecular mediator involved in inflammatory response // inferred from electronic annotation /// 0006955 // immune response // traceable author statement /// 0007165 // signal transduction // traceable author statement /// 0019221 // cytokine-mediated signaling pathway // inferred from electronic annotation /// 0030728 // ovulation // inferred from electronic annotation //…	0005576 // extracellular region // inferred from electronic annotation /// 0005615 // extracellular space // inferred from electronic annotation /// 0005886 // plasma membrane // inferred from electronic annotation /// 0005887 // integral to plasma membrane // traceable author statement /// 0016020 // membrane // inferred from electronic annotation /// 0016021 // integral to membrane // inferred …	0004872 // receptor activity // inferred from electronic annotation /// 0004896 // cytokine receptor activity // inferred from electronic annotation /// 0004913 // interleukin-4 receptor activity // traceable author statement /// 0005057 // receptor signaling protein activity // traceable author statement /// 0005515 // protein binding // inferred from physical interaction /// 0043560 // insulin …	chr16:27325250-27364017 (+) // 70.52 // p12.1
11741910_s_at	-0.13735	-0.373805	-0.0414758	0.274462	0.0414758	0.0721083	0.188682	0.0631637	-1.24277	-0.313559	1.24277	down	PKNOX2	63876	0006355 // regulation of transcription, DNA-dependent // inferred from electronic annotation /// 0006357 // regulation of transcription from RNA polymerase II promoter // inferred from electronic annotation	0005634 // nucleus // inferred from electronic annotation /// 0005737 // cytoplasm // inferred from electronic annotation /// 0015629 // actin cytoskeleton // inferred from electronic annotation /// 0015630 // microtubule cytoskeleton // inferred from electronic annotation	0003677 // DNA binding // inferred from direct assay /// 0003677 // DNA binding // inferred from electronic annotation /// 0003700 // sequence-specific DNA binding transcription factor activity // inferred from electronic annotation /// 0003785 // actin monomer binding // inferred from electronic annotation /// 0043565 // sequence-specific DNA binding // inferred from electronic annotation /// 00…	chr11:125034558-125303282 (+) // 97.22 // q24.2
11759627_at	0.0423098	0.118778	-0.283325	0.37101	-0.0423102	-0.447793	0.998537	0.997051	-1.00073	-0.0010482	1.00073	down	USP15	9958	0006508 // proteolysis // inferred from electronic annotation /// 0006511 // ubiquitin-dependent protein catabolic process // inferred from electronic annotation /// 0016579 // protein deubiquitination // inferred from direct assay		0003824 // catalytic activity // inferred from electronic annotation /// 0004197 // cysteine-type endopeptidase activity // traceable author statement /// 0004221 // ubiquitin thiolesterase activity // inferred from electronic annotation /// 0004843 // ubiquitin-specific protease activity // inferred from direct assay /// 0004843 // ubiquitin-specific protease activity // inferred from electronic…	chr12:62654160-62730474 (+) // 82.6 // q14.1
11718129_x_at	-0.155196	-0.167332	-0.266578	0.155196	0.160258	0.248744	0.0207027	0.00117313	-1.30535	-0.384435	1.30535	down	ARL2	402	0006184 // GTP catabolic process // inferred from mutant phenotype /// 0007021 // tubulin complex assembly // traceable author statement /// 0007049 // cell cycle // inferred from electronic annotation /// 0007264 // small GTPase mediated signal transduction // inferred from electronic annotation /// 0010811 // positive regulation of cell-substrate adhesion // inferred from sequence or structural…	0005622 // intracellular // inferred from electronic annotation /// 0005634 // nucleus // inferred from direct assay /// 0005634 // nucleus // inferred from electronic annotation /// 0005737 // cytoplasm // inferred from electronic annotation /// 0005739 // mitochondrion // inferred from electronic annotation /// 0005758 // mitochondrial intermembrane space // inferred from direct assay /// 00057…	0000166 // nucleotide binding // inferred from electronic annotation /// 0003924 // GTPase activity // inferred from mutant phenotype /// 0005095 // GTPase inhibitor activity // traceable author statement /// 0005515 // protein binding // inferred from physical interaction /// 0005525 // GTP binding // inferred from mutant phenotype /// 0005525 // GTP binding // inferred from electronic annotatio…	chr11:64781423-64789656 (+) // 95.24 // q13.1
11734958_s_at	-0.0588698	-0.605995	-0.214549	0.168389	0.0588698	0.357531	0.178282	0.0573952	-1.40257	-0.488068	1.40257	down	C14orf135	64430		0016020 // membrane // inferred from electronic annotation /// 0016021 // integral to membrane // inferred from electronic annotation		chr14:60558544-60601530 (+) // 99.38 // q23.1
11759275_at	-0.16445	-0.0709121	0.0367596	0.0447202	-0.0331984	0.0331984	0.459674	0.267384	-1.05783	-0.0811076	1.05783	down	OR2M3	127062	0007165 // signal transduction // inferred from electronic annotation /// 0007186 // G-protein coupled receptor signaling pathway // inferred from electronic annotation /// 0007608 // sensory perception of smell // inferred from electronic annotation /// 0050896 // response to stimulus // inferred from electronic annotation /// 0050911 // detection of chemical stimulus involved in sensory percept…	0005886 // plasma membrane // traceable author statement /// 0005886 // plasma membrane // inferred from electronic annotation /// 0016020 // membrane // inferred from electronic annotation /// 0016021 // integral to membrane // inferred from electronic annotation	0004871 // signal transducer activity // inferred from electronic annotation /// 0004872 // receptor activity // inferred from electronic annotation /// 0004930 // G-protein coupled receptor activity // inferred from electronic annotation /// 0004984 // olfactory receptor activity // inferred from electronic annotation	chr1:248366331-248367393 (+) // 100.0 // q44
11745871_a_at	0.0513105	0.19945	0.125431	-0.226858	-0.29026	-0.0513105	0.0914178	0.0194236	1.2439	0.314873	1.2439	up	PAPOLA	10914	0000398 // nuclear mRNA splicing, via spliceosome // traceable author statement /// 0006351 // transcription, DNA-dependent // inferred from electronic annotation /// 0006366 // transcription from RNA polymerase II promoter // traceable author statement /// 0006369 // termination of RNA polymerase II transcription // traceable author statement /// 0006378 // mRNA polyadenylation // non-traceable …	0005634 // nucleus // inferred from direct assay /// 0005634 // nucleus // traceable author statement /// 0005634 // nucleus // inferred from electronic annotation /// 0005654 // nucleoplasm // traceable author statement /// 0005730 // nucleolus // inferred from direct assay /// 0005737 // cytoplasm // traceable author statement /// 0005737 // cytoplasm // inferred from electronic annotation	0000166 // nucleotide binding // inferred from electronic annotation /// 0000287 // magnesium ion binding // inferred from sequence or structural similarity /// 0003723 // RNA binding // non-traceable author statement /// 0003723 // RNA binding // inferred from electronic annotation /// 0004652 // polynucleotide adenylyltransferase activity // inferred from sequence or structural similarity /// 0…	chr14:96968770-97033420 (+) // 97.22 // q32.2
11734814_a_at	0.061897	0.00702333	-0.0824008	-0.00702333	-0.122277	0.0644856	0.894426	0.81573	1.01193	0.0171115	1.01193	up	PDE1A	5136	0000042 // protein targeting to Golgi // inferred from electronic annotation /// 0007165 // signal transduction // traceable author statement /// 0007165 // signal transduction // inferred from electronic annotation /// 0007173 // epidermal growth factor receptor signaling pathway // traceable author statement /// 0007202 // activation of phospholipase C activity // traceable author statement ///…	0005829 // cytosol // traceable author statement	0003824 // catalytic activity // inferred from electronic annotation /// 0004114 // 3',5'-cyclic-nucleotide phosphodiesterase activity // inferred from electronic annotation /// 0004117 // calmodulin-dependent cyclic-nucleotide phosphodiesterase activity // traceable author statement /// 0005516 // calmodulin binding // inferred from electronic annotation /// 0008081 // phosphoric diester hydrola…	chr2:183006903-183387425 (-) // 97.1 // q32.1
11722465_a_at	0.0477333	0.013196	-0.013196	-0.0525808	0.0431547	-0.0234909	0.642209	0.46574	1.01881	0.0268834	1.01881	up	C17orf80	55028		0016020 // membrane // inferred from electronic annotation /// 0016021 // integral to membrane // inferred from electronic annotation		chr17:71228867-71245093 (+) // 98.03 // q25.1
11719993_x_at	0.0720882	-0.0727725	0.0110078	-0.283301	-0.0110078	0.145578	0.8248	0.708779	1.03743	0.053018	1.03743	up	NLK	51701	0000165 // MAPK cascade // inferred from sequence or structural similarity /// 0000165 // MAPK cascade // inferred from electronic annotation /// 0006351 // transcription, DNA-dependent // inferred from electronic annotation /// 0006355 // regulation of transcription, DNA-dependent // inferred from sequence or structural similarity /// 0006355 // regulation of transcription, DNA-dependent // infe…	0005634 // nucleus // inferred from sequence or structural similarity /// 0005634 // nucleus // inferred from electronic annotation /// 0005634 // nucleus // traceable author statement /// 0005737 // cytoplasm // inferred from electronic annotation	0000166 // nucleotide binding // inferred from electronic annotation /// 0000287 // magnesium ion binding // inferred from sequence or structural similarity /// 0000287 // magnesium ion binding // inferred from electronic annotation /// 0004672 // protein kinase activity // traceable author statement /// 0004672 // protein kinase activity // inferred from electronic annotation /// 0004674 // prot…	chr17:26368784-26523402 (+) // 91.63 // q11.2
11733607_a_at	-0.177108	-0.122246	0.0168347	-0.0168347	0.0750461	0.330516	0.29893	0.132919	-1.16776	-0.223749	1.16776	down	LRRC34	151827				chr3:169511268-169530312 (-) // 97.6 // q26.2
11721035_x_at	0.456793	-0.226304	0.0283275	0.124099	-0.245946	-0.0283275	0.731869	0.579521	1.09911	0.13633	1.09911	up	PPP1R3B	79660	0005975 // carbohydrate metabolic process // inferred from electronic annotation /// 0005977 // glycogen metabolic process // inferred from electronic annotation			chr8:8993764-9008220 (-) // 88.24 // p23.1
11742980_a_at	0.0260792	0.0595398	-0.0547116	-0.0260792	0.152547	-0.0923548	0.99517	0.990058	-1.00074	-0.00106865	1.00074	down	ANKS1B	56899		0005634 // nucleus // inferred from electronic annotation /// 0005737 // cytoplasm // inferred from electronic annotation /// 0005886 // plasma membrane // inferred from electronic annotation /// 0014069 // postsynaptic density // inferred from electronic annotation /// 0015030 // Cajal body // inferred from electronic annotation /// 0016020 // membrane // inferred from electronic annotation /// …	0046875 // ephrin receptor binding // inferred from physical interaction	chr12:99137995-99548542 (-) // 97.01 // q23.1
11717748_x_at	-0.00326633	-0.213022	-0.0846729	0.00326633	0.0424814	0.133101	0.237013	0.0909472	-1.11724	-0.159937	1.11724	down	MCTS1	28985	0006351 // transcription, DNA-dependent // inferred from electronic annotation /// 0006355 // regulation of transcription, DNA-dependent // inferred from electronic annotation /// 0006974 // response to DNA damage stimulus // inferred from electronic annotation /// 0007049 // cell cycle // inferred from electronic annotation /// 0008284 // positive regulation of cell proliferation // traceable au…	0005737 // cytoplasm // inferred from electronic annotation	0003723 // RNA binding // inferred from electronic annotation	chrX:119737687-119755014 (+) // 74.21 // q24
11742257_a_at	0.219243	0.228081	-0.104915	-0.0486045	0.0486045	-0.0912061	0.477525	0.284669	1.10538	0.144538	1.10538	up	PTGER3	5733	0001660 // fever generation // inferred from electronic annotation /// 0006351 // transcription, DNA-dependent // traceable author statement /// 0007165 // signal transduction // inferred from electronic annotation /// 0007186 // G-protein coupled receptor signaling pathway // traceable author statement /// 0007186 // G-protein coupled receptor signaling pathway // inferred from electronic annota…	0005635 // nuclear envelope // traceable author statement /// 0005886 // plasma membrane // traceable author statement /// 0005886 // plasma membrane // inferred from electronic annotation /// 0005887 // integral to plasma membrane // traceable author statement /// 0016020 // membrane // inferred from electronic annotation /// 0016021 // integral to membrane // inferred from electronic annotation…	0004871 // signal transducer activity // inferred from electronic annotation /// 0004872 // receptor activity // inferred from electronic annotation /// 0004879 // ligand-activated sequence-specific DNA binding RNA polymerase II transcription factor activity // traceable author statement /// 0004930 // G-protein coupled receptor activity // inferred from electronic annotation /// 0004955 // prost…	chr1:71418114-71513491 (-) // 92.12 // p31.1
11752824_a_at	0.109817	0.26058	-0.0629873	-0.172218	0.0629873	-0.0863514	0.409981	0.221931	1.12324	0.167664	1.12324	up	C17orf61-PLSCR3 /// PLSCR3	100529211 /// 57048	0017121 // phospholipid scrambling // non-traceable author statement /// 0042593 // glucose homeostasis // inferred from electronic annotation /// 0042632 // cholesterol homeostasis // inferred from electronic annotation /// 0071222 // cellular response to lipopolysaccharide // inferred from electronic annotation	0005886 // plasma membrane // inferred from direct assay /// 0005886 // plasma membrane // non-traceable author statement /// 0016020 // membrane // inferred from electronic annotation /// 0016021 // integral to membrane // inferred from electronic annotation	0005509 // calcium ion binding // non-traceable author statement /// 0005515 // protein binding // inferred from physical interaction /// 0017124 // SH3 domain binding // inferred from electronic annotation /// 0017128 // phospholipid scramblase activity // non-traceable author statement /// 0048306 // calcium-dependent protein binding // inferred from physical interaction	chr17:7293535-7307414 (-) // 97.7 // p13.1
11751321_a_at	0.24366	0.137093	0.386793	-0.137093	-0.280944	-0.240463	0.0417496	0.00482028	1.39025	0.475349	1.39025	up	CRIM1	51232	0001558 // regulation of cell growth // inferred from electronic annotation /// 0007399 // nervous system development // traceable author statement /// 0043086 // negative regulation of catalytic activity // inferred from electronic annotation /// 0048009 // insulin-like growth factor receptor signaling pathway // traceable author statement	0005576 // extracellular region // inferred from electronic annotation /// 0005886 // plasma membrane // inferred from electronic annotation /// 0016020 // membrane // inferred from electronic annotation /// 0016021 // integral to membrane // inferred from electronic annotation /// 0016021 // integral to membrane // traceable author statement	0004857 // enzyme inhibitor activity // inferred from electronic annotation /// 0004867 // serine-type endopeptidase inhibitor activity // inferred from electronic annotation /// 0005010 // insulin-like growth factor-activated receptor activity // traceable author statement /// 0005520 // insulin-like growth factor binding // inferred from electronic annotation	chr2:36744515-36776110 (+) // 88.26 // p22.2
11756118_s_at	-0.0253897	-0.0118995	0.269259	-0.043591	0.011899	0.159586	0.868752	0.775273	1.02434	0.0346918	1.02434	up	MLL5	55904	0002446 // neutrophil mediated immunity // inferred from sequence or structural similarity /// 0002446 // neutrophil mediated immunity // inferred from electronic annotation /// 0006306 // DNA methylation // inferred from sequence or structural similarity /// 0006306 // DNA methylation // inferred from electronic annotation /// 0006351 // transcription, DNA-dependent // inferred from electronic a…	0005634 // nucleus // inferred from electronic annotation /// 0016607 // nuclear speck // inferred from electronic annotation /// 0070688 // MLL5-L complex // inferred from direct assay	0003713 // transcription coactivator activity // inferred from mutant phenotype /// 0005515 // protein binding // inferred from physical interaction /// 0008168 // methyltransferase activity // inferred from electronic annotation /// 0008270 // zinc ion binding // inferred from electronic annotation /// 0016740 // transferase activity // inferred from electronic annotation /// 0018024 // histone-…	chr7:104753404-104754527 (+) // 99.05 // q22.3
11728751_a_at	-0.189718	-0.210207	-0.0158486	0.0158491	0.0268726	0.0872693	0.16388	0.0500151	-1.13439	-0.181922	1.13439	down	OSBP	5007	0006810 // transport // inferred from electronic annotation /// 0006869 // lipid transport // inferred from electronic annotation	0000139 // Golgi membrane // inferred from electronic annotation /// 0005737 // cytoplasm // inferred from electronic annotation /// 0005794 // Golgi apparatus // inferred from electronic annotation /// 0016020 // membrane // inferred from electronic annotation	0005543 // phospholipid binding // inferred from electronic annotation /// 0008142 // oxysterol binding // traceable author statement /// 0008289 // lipid binding // inferred from electronic annotation	chr11:59341871-59383617 (-) // 94.22 // q12.1
11715402_x_at	-0.11245	-0.0668964	-0.0993776	0.0902586	0.0668964	0.0997438	0.0134981	0.000432939	-1.13174	-0.178541	1.13174	down	ILF2	3608	0006351 // transcription, DNA-dependent // inferred from direct assay /// 0006351 // transcription, DNA-dependent // inferred from electronic annotation /// 0006355 // regulation of transcription, DNA-dependent // inferred from electronic annotation /// 0006955 // immune response // inferred from electronic annotation /// 0045893 // positive regulation of transcription, DNA-dependent // inferred …	0005634 // nucleus // inferred from direct assay /// 0005634 // nucleus // inferred from electronic annotation /// 0005730 // nucleolus // inferred from direct assay /// 0005730 // nucleolus // inferred from electronic annotation /// 0005737 // cytoplasm // inferred from electronic annotation /// 0030529 // ribonucleoprotein complex // inferred from direct assay	0003677 // DNA binding // inferred from direct assay /// 0003677 // DNA binding // inferred from electronic annotation /// 0003723 // RNA binding // inferred from electronic annotation /// 0003725 // double-stranded RNA binding // inferred from direct assay /// 0005515 // protein binding // inferred from physical interaction /// 0005524 // ATP binding // inferred from electronic annotation /// 00…	chr1:153634263-153643471 (-) // 64.49 // q21.3
11760528_at	-0.16942	0.0472453	-0.305582	-0.0472453	0.100695	0.0613024	0.362348	0.181236	-1.13354	-0.180836	1.13354	down	RDM1	201299	0006281 // DNA repair // inferred from electronic annotation /// 0006310 // DNA recombination // inferred from electronic annotation	0005634 // nucleus // inferred from electronic annotation /// 0005730 // nucleolus // inferred from direct assay /// 0005730 // nucleolus // inferred from electronic annotation /// 0005737 // cytoplasm // inferred from direct assay /// 0005737 // cytoplasm // inferred from electronic annotation /// 0015030 // Cajal body // inferred from electronic annotation /// 0016605 // PML body // inferred fr…	0000166 // nucleotide binding // inferred from electronic annotation /// 0003676 // nucleic acid binding // inferred from electronic annotation /// 0003677 // DNA binding // inferred from electronic annotation /// 0003723 // RNA binding // inferred from electronic annotation	chr17:34249158-34257770 (-) // 85.03 // q12
11744420_at	0.00738049	-0.0706716	-0.00738049	0.0177469	-0.0472736	0.0755043	0.598604	0.414884	-1.02732	-0.038883	1.02732	down	MIR600 /// MIR600HG	693185 /// 81571				chr9:125871772-125877756 (-) // 95.55 // q33.3
11761323_at	0.0349023	-0.140779	0.0381243	0.0739501	-0.0349023	-0.104516	0.996451	0.992743	-1.00053	-0.000761338	1.00053	down	COMMD9	29099				chr11:36296052-36310976 (-) // 89.17 // p13
11744583_s_at	-0.26699	-0.210862	0.0332136	0.0500946	-0.0332141	0.0703659	0.313129	0.142976	-1.13076	-0.177295	1.13076	down	AMDHD2 /// CEMP1	51005 /// 752014	0005975 // carbohydrate metabolic process // inferred from electronic annotation /// 0006044 // N-acetylglucosamine metabolic process // inferred from electronic annotation	0005737 // cytoplasm // inferred from electronic annotation	0008448 // N-acetylglucosamine-6-phosphate deacetylase activity // inferred from electronic annotation /// 0016787 // hydrolase activity // inferred from electronic annotation /// 0016810 // hydrolase activity, acting on carbon-nitrogen (but not peptide) bonds // inferred from electronic annotation	chr16:2570365-2579732 (+) // 99.19 // p13.3
11758184_x_at	0.417287	-0.0354328	0.160681	-0.113274	-0.0293951	0.0293951	0.369224	0.186971	1.16361	0.218603	1.16361	up	KRT8	3856	0007010 // cytoskeleton organization // non-traceable author statement /// 0044419 // interspecies interaction between organisms // inferred from electronic annotation	0005634 // nucleus // inferred from electronic annotation /// 0005654 // nucleoplasm // inferred from electronic annotation /// 0005737 // cytoplasm // inferred from direct assay /// 0005737 // cytoplasm // inferred from electronic annotation /// 0005882 // intermediate filament // non-traceable author statement /// 0005882 // intermediate filament // inferred from electronic annotation /// 00163…	0005198 // structural molecule activity // non-traceable author statement /// 0005198 // structural molecule activity // inferred from electronic annotation /// 0005515 // protein binding // inferred from physical interaction	chr12:53293746-53298821 (-) // 86.05 // q13.13
11725061_a_at	0.194459	0.100979	0.21393	-0.161568	-0.173354	-0.100979	0.02409	0.00160673	1.24409	0.31509	1.24409	up	USP7	7874	0006281 // DNA repair // inferred from electronic annotation /// 0006283 // transcription-coupled nucleotide-excision repair // inferred from mutant phenotype /// 0006508 // proteolysis // inferred from electronic annotation /// 0006511 // ubiquitin-dependent protein catabolic process // inferred from electronic annotation /// 0006917 // induction of apoptosis // inferred from electronic annotati…	0005634 // nucleus // inferred from direct assay /// 0005634 // nucleus // inferred from electronic annotation /// 0005634 // nucleus // traceable author statement /// 0005737 // cytoplasm // inferred from electronic annotation /// 0005829 // cytosol // inferred from direct assay /// 0016605 // PML body // inferred from electronic annotation	0002039 // p53 binding // inferred from direct assay /// 0004197 // cysteine-type endopeptidase activity // traceable author statement /// 0004221 // ubiquitin thiolesterase activity // inferred from mutant phenotype /// 0004221 // ubiquitin thiolesterase activity // inferred from electronic annotation /// 0004843 // ubiquitin-specific protease activity // inferred from direct assay /// 0004843 /…	chr16:8985953-9057341 (-) // 95.32 // p13.2
11751316_x_at	-0.0460367	-0.0187249	0.183859	0.112895	-0.0117545	0.0117545	0.990276	0.981086	1.00143	0.00206764	1.00143	up	EPS8L1	54869	0016310 // phosphorylation // inferred from electronic annotation	0005737 // cytoplasm // inferred from electronic annotation	0004872 // receptor activity // inferred from electronic annotation /// 0016301 // kinase activity // inferred from electronic annotation	chr19:55591759-55599057 (+) // 97.73 // q13.42
11719866_at	0.108993	0.0320787	-0.0743694	0.0422902	-0.0320783	-0.134892	0.617194	0.436821	1.04521	0.0637941	1.04521	up	SVEP1	79987	0007155 // cell adhesion // inferred from electronic annotation	0005576 // extracellular region // inferred from electronic annotation /// 0005737 // cytoplasm // inferred from electronic annotation /// 0005737 // cytoplasm // inferred from direct assay /// 0016020 // membrane // inferred from electronic annotation	0005509 // calcium ion binding // inferred from electronic annotation	chr9:113127527-113342160 (-) // 98.99 // q31.3
11747376_s_at	0.056181	-0.523408	0.0789671	-0.159695	-0.0481305	0.0481305	0.839248	0.730305	-1.05423	-0.0761886	1.05423	down	CCPG1	9236	0007049 // cell cycle // inferred from electronic annotation /// 0045944 // positive regulation of transcription from RNA polymerase II promoter // inferred from electronic annotation /// 2001106 // regulation of Rho guanyl-nucleotide exchange factor activity // inferred from electronic annotation	0016020 // membrane // inferred from electronic annotation /// 0016021 // integral to membrane // inferred from electronic annotation		chr15:55651043-55665781 (-) // 91.73 // q21.3
11740760_at	-0.0818584	0.0253904	0.200282	-0.0181165	0.0181167	-0.0405397	0.674216	0.504894	1.04351	0.061451	1.04351	up	TRPA1	8989	0006810 // transport // inferred from electronic annotation /// 0006811 // ion transport // traceable author statement /// 0006811 // ion transport // inferred from electronic annotation /// 0006816 // calcium ion transport // inferred from electronic annotation /// 0009409 // response to cold // inferred from electronic annotation /// 0042493 // response to drug // inferred from electronic annot…	0005887 // integral to plasma membrane // traceable author statement /// 0016020 // membrane // inferred from electronic annotation /// 0016021 // integral to membrane // inferred from electronic annotation /// 0032421 // stereocilium bundle // inferred from electronic annotation	0005216 // ion channel activity // inferred from electronic annotation /// 0005262 // calcium channel activity // inferred from electronic annotation /// 0015267 // channel activity // traceable author statement /// 0015267 // channel activity // inferred from electronic annotation	chr8:72933485-72987852 (-) // 95.44 // q13.3
11719788_s_at	-0.0710859	-0.185828	-0.0952644	0.0710859	0.151401	0.225387	0.0596455	0.00923378	-1.20304	-0.266684	1.20304	down	TUBB2A	7280	0006184 // GTP catabolic process // inferred from electronic annotation /// 0006457 // protein folding // traceable author statement /// 0007017 // microtubule-based process // inferred from electronic annotation /// 0007018 // microtubule-based movement // inferred from electronic annotation /// 0007067 // mitosis // inferred from electronic annotation /// 0030182 // neuron differentiation // in…	0005737 // cytoplasm // inferred from electronic annotation /// 0005856 // cytoskeleton // inferred from electronic annotation /// 0005874 // microtubule // inferred from direct assay /// 0005874 // microtubule // inferred from electronic annotation /// 0043234 // protein complex // inferred from electronic annotation	0000166 // nucleotide binding // inferred from electronic annotation /// 0003924 // GTPase activity // inferred from electronic annotation /// 0005198 // structural molecule activity // inferred from electronic annotation /// 0005525 // GTP binding // inferred from electronic annotation /// 0042277 // peptide binding // inferred from electronic annotation	chr6:3153911-3157809 (-) // 96.98 // p25.2
11751189_x_at	0.0291719	-0.0983834	0.0670202	0.0352144	-0.153669	-0.0291719	0.710678	0.551624	1.03417	0.0484784	1.03417	up	RIMS1	22999	0006461 // protein complex assembly // inferred from direct assay /// 0006810 // transport // inferred from electronic annotation /// 0006836 // neurotransmitter transport // inferred from electronic annotation /// 0006886 // intracellular protein transport // inferred from electronic annotation /// 0006887 // exocytosis // inferred from electronic annotation /// 0006944 // cellular membrane fusi…	0005622 // intracellular // inferred from electronic annotation /// 0005886 // plasma membrane // traceable author statement /// 0005886 // plasma membrane // inferred from electronic annotation /// 0016020 // membrane // inferred from electronic annotation /// 0030054 // cell junction // inferred from electronic annotation /// 0042734 // presynaptic membrane // inferred from sequence or structur…	0005083 // small GTPase regulator activity // traceable author statement /// 0005515 // protein binding // inferred from physical interaction /// 0017137 // Rab GTPase binding // inferred from electronic annotation /// 0046872 // metal ion binding // inferred from electronic annotation	chr6:72970401-73110962 (+) // 92.33 // q13
11748164_a_at	0.286167	0.136526	0.403625	-0.342356	-0.330023	-0.136526	0.0466138	0.00592231	1.4591	0.545074	1.4591	up	VCAN	1462	0007155 // cell adhesion // inferred from electronic annotation /// 0007155 // cell adhesion // traceable author statement /// 0007275 // multicellular organismal development // traceable author statement /// 0007507 // heart development // inferred from electronic annotation /// 0008037 // cell recognition // traceable author statement /// 0008347 // glial cell migration // inferred from direct …	0005576 // extracellular region // inferred from electronic annotation /// 0005578 // proteinaceous extracellular matrix // inferred from electronic annotation /// 0005578 // proteinaceous extracellular matrix // traceable author statement /// 0005615 // extracellular space // inferred from direct assay /// 0031012 // extracellular matrix // inferred from direct assay /// 0031012 // extracellular…	0005509 // calcium ion binding // inferred from electronic annotation /// 0005539 // glycosaminoglycan binding // traceable author statement /// 0005540 // hyaluronic acid binding // inferred from electronic annotation /// 0005540 // hyaluronic acid binding // traceable author statement /// 0030246 // carbohydrate binding // inferred from electronic annotation	chr5:82767582-82876981 (+) // 99.9 // q14.2
11721203_at	-0.223926	-0.309342	-0.0133939	0.0613794	0.0133939	0.222735	0.183496	0.0602553	-1.21537	-0.28139	1.21537	down	SCARF2	91179	0007155 // cell adhesion // inferred from electronic annotation	0016020 // membrane // inferred from electronic annotation /// 0016021 // integral to membrane // inferred from electronic annotation	0004872 // receptor activity // inferred from electronic annotation /// 0005515 // protein binding // inferred from physical interaction	chr22:20778873-20792146 (-) // 91.56 // q11.21
11735804_x_at	-0.336016	-0.201064	0.00444841	0.129341	-0.00444794	0.107143	0.212729	0.0763489	-1.19324	-0.254889	1.19324	down	NAT6	24142		0005737 // cytoplasm // inferred from direct assay /// 0005737 // cytoplasm // inferred from electronic annotation /// 0005739 // mitochondrion // inferred from direct assay	0008080 // N-acetyltransferase activity // inferred from electronic annotation /// 0016740 // transferase activity // inferred from electronic annotation /// 0016746 // transferase activity, transferring acyl groups // inferred from electronic annotation	chr3:50333833-50336847 (-) // 98.23 // p21.31
11719412_at	-0.125321	-0.13664	0.0324054	0.0968442	-0.0324059	0.212748	0.297459	0.131798	-1.12421	-0.168914	1.12421	down	PBX1	5087	0001655 // urogenital system development // inferred from electronic annotation /// 0001658 // branching involved in ureteric bud morphogenesis // inferred from electronic annotation /// 0006351 // transcription, DNA-dependent // inferred from electronic annotation /// 0006355 // regulation of transcription, DNA-dependent // non-traceable author statement /// 0006355 // regulation of transcriptio…	0005634 // nucleus // inferred from direct assay /// 0005634 // nucleus // inferred from electronic annotation /// 0005667 // transcription factor complex // inferred from electronic annotation /// 0005730 // nucleolus // inferred from direct assay /// 0005737 // cytoplasm // inferred from direct assay /// 0005737 // cytoplasm // inferred from electronic annotation	0003677 // DNA binding // inferred from direct assay /// 0003677 // DNA binding // inferred from electronic annotation /// 0003700 // sequence-specific DNA binding transcription factor activity // inferred from electronic annotation /// 0003700 // sequence-specific DNA binding transcription factor activity // non-traceable author statement /// 0005515 // protein binding // inferred from physical …	chr1:164528434-164821067 (+) // 94.97 // q23.3
11726441_a_at	0.113545	-0.00126934	0.190739	-0.291736	-0.207194	0.00126934	0.185488	0.0612598	1.20321	0.266892	1.20321	up	ERCC6L	54821	0000087 // M phase of mitotic cell cycle // traceable author statement /// 0000236 // mitotic prometaphase // traceable author statement /// 0000278 // mitotic cell cycle // traceable author statement /// 0007049 // cell cycle // inferred from electronic annotation /// 0007067 // mitosis // inferred from electronic annotation /// 0051301 // cell division // inferred from electronic annotation	0000775 // chromosome, centromeric region // inferred from electronic annotation /// 0000776 // kinetochore // inferred from electronic annotation /// 0000777 // condensed chromosome kinetochore // inferred from electronic annotation /// 0005694 // chromosome // inferred from electronic annotation /// 0005829 // cytosol // traceable author statement	0000166 // nucleotide binding // inferred from electronic annotation /// 0003676 // nucleic acid binding // inferred from electronic annotation /// 0003677 // DNA binding // inferred from electronic annotation /// 0004386 // helicase activity // inferred from electronic annotation /// 0005524 // ATP binding // inferred from electronic annotation /// 0016787 // hydrolase activity // inferred from …	chrX:71424514-71458897 (-) // 98.01 // q13.1
11761498_at	0.120087	0.111749	0.0183816	-0.0183816	-0.122634	-0.136251	0.102971	0.0237315	1.12961	0.175828	1.12961	up	FAM129C	199786			0005543 // phospholipid binding // inferred from electronic annotation	chr19:17634109-17660620 (+) // 99.07 // p13.11
11761732_at	0.14709	0.122853	0.00492907	-0.00492859	-0.0190134	-0.162955	0.223859	0.0829086	1.11259	0.153923	1.11259	up	PILRA	29992	0007165 // signal transduction // inferred from direct assay /// 0044419 // interspecies interaction between organisms // inferred from electronic annotation	0005576 // extracellular region // inferred from electronic annotation /// 0005886 // plasma membrane // inferred from electronic annotation /// 0016020 // membrane // inferred from electronic annotation /// 0016021 // integral to membrane // inferred from electronic annotation	0004872 // receptor activity // inferred from electronic annotation /// 0005515 // protein binding // inferred from physical interaction	chr7:99971150-99972732 (+) // 99.92 // q22.1
11762481_at	-0.055654	0.0915961	-0.0082221	0.115562	0.0082221	-0.0992789	0.994739	0.989383	1.00074	0.00107157	1.00074	up	LAMB4	22798	0007155 // cell adhesion // inferred from electronic annotation	0005576 // extracellular region // inferred from electronic annotation /// 0005578 // proteinaceous extracellular matrix // inferred from electronic annotation /// 0005604 // basement membrane // inferred from electronic annotation		chr7:107715982-107763640 (-) // 86.92 // q31.1
11722116_a_at	0.0186968	-0.0183105	0.17608	-0.146418	-0.00304794	0.00304794	0.424982	0.234968	1.07746	0.107628	1.07746	up	RARB	5915	0000122 // negative regulation of transcription from RNA polymerase II promoter // inferred from electronic annotation /// 0001657 // ureteric bud development // inferred from electronic annotation /// 0003417 // growth plate cartilage development // inferred from electronic annotation /// 0006351 // transcription, DNA-dependent // inferred from electronic annotation /// 0006355 // regulation of …	0005634 // nucleus // inferred from direct assay /// 0005634 // nucleus // inferred from electronic annotation /// 0005654 // nucleoplasm // traceable author statement /// 0005737 // cytoplasm // inferred from electronic annotation	0003677 // DNA binding // traceable author statement /// 0003677 // DNA binding // inferred from electronic annotation /// 0003700 // sequence-specific DNA binding transcription factor activity // inferred from electronic annotation /// 0003707 // steroid hormone receptor activity // inferred from electronic annotation /// 0003708 // retinoic acid receptor activity // inferred from electronic ann…	chr3:25469009-25639423 (+) // 95.75 // p24.2
11737598_a_at	0.147408	0.177279	0.038239	-0.264147	-0.0382385	-0.199521	0.0986504	0.0221107	1.22118	0.288278	1.22118	up	C17orf67	339210		0005576 // extracellular region // inferred from electronic annotation		chr17:54869274-54911256 (-) // 82.48 // q22
11728523_a_at	-0.296959	-0.0406103	-0.187861	0.0406098	0.134055	0.184727	0.108953	0.0259969	-1.22683	-0.294941	1.22683	down	MYCL1	4610	0006355 // regulation of transcription, DNA-dependent // non-traceable author statement /// 0006355 // regulation of transcription, DNA-dependent // inferred from electronic annotation	0005634 // nucleus // non-traceable author statement /// 0005634 // nucleus // inferred from electronic annotation	0003677 // DNA binding // non-traceable author statement /// 0003677 // DNA binding // traceable author statement /// 0003677 // DNA binding // inferred from electronic annotation /// 0003700 // sequence-specific DNA binding transcription factor activity // non-traceable author statement /// 0003700 // sequence-specific DNA binding transcription factor activity // inferred from electronic annotat…	chr1:40361099-40367687 (-) // 97.97 // p34.2
11728439_at	0.195326	-0.0722926	0.251254	0.0324023	-0.134972	-0.0324023	0.386564	0.201239	1.12487	0.169753	1.12487	up	BRWD1	54014	0006351 // transcription, DNA-dependent // inferred from electronic annotation /// 0006355 // regulation of transcription, DNA-dependent // inferred from electronic annotation /// 0006357 // regulation of transcription from RNA polymerase II promoter // inferred from electronic annotation /// 0007010 // cytoskeleton organization // inferred from mutant phenotype /// 0008360 // regulation of cell …	0005634 // nucleus // inferred from direct assay /// 0005634 // nucleus // inferred from electronic annotation /// 0005730 // nucleolus // inferred from direct assay /// 0005737 // cytoplasm // inferred from direct assay /// 0005737 // cytoplasm // inferred from electronic annotation		chr21:40557818-40685556 (-) // 98.43 // q22.2
11750366_a_at	0	0.095803	0	-0.12372	0.0529177	-0.233376	0.396445	0.209728	1.09682	0.133327	1.09682	up	EPHA6	285220	0006468 // protein phosphorylation // inferred from electronic annotation /// 0007169 // transmembrane receptor protein tyrosine kinase signaling pathway // inferred from electronic annotation /// 0016310 // phosphorylation // inferred from electronic annotation /// 0048013 // ephrin receptor signaling pathway // inferred from electronic annotation	0005887 // integral to plasma membrane // inferred from electronic annotation /// 0016020 // membrane // inferred from electronic annotation /// 0016021 // integral to membrane // inferred from electronic annotation	0000166 // nucleotide binding // inferred from electronic annotation /// 0004672 // protein kinase activity // inferred from electronic annotation /// 0004713 // protein tyrosine kinase activity // inferred from electronic annotation /// 0004714 // transmembrane receptor protein tyrosine kinase activity // inferred from electronic annotation /// 0004872 // receptor activity // inferred from elect…	chr3:97158434-97356907 (+) // 95.38 // q11.2
11760384_at	0.00820064	-0.00820112	0.0955224	0.157513	-0.135684	-0.191718	0.652098	0.477321	1.06324	0.0884699	1.06324	up	PPP2R5C	5527	0006977 // DNA damage response, signal transduction by p53 class mediator resulting in cell cycle arrest // inferred from direct assay /// 0007165 // signal transduction // inferred from electronic annotation /// 0007165 // signal transduction // non-traceable author statement /// 0008285 // negative regulation of cell proliferation // inferred from direct assay /// 0016485 // protein processing …	0000159 // protein phosphatase type 2A complex // inferred from direct assay /// 0000159 // protein phosphatase type 2A complex // inferred from electronic annotation /// 0000159 // protein phosphatase type 2A complex // non-traceable author statement /// 0000775 // chromosome, centromeric region // inferred from direct assay /// 0000775 // chromosome, centromeric region // inferred from electron…	0005515 // protein binding // inferred from physical interaction /// 0008233 // peptidase activity // inferred from direct assay /// 0008601 // protein phosphatase type 2A regulator activity // inferred from direct assay /// 0008601 // protein phosphatase type 2A regulator activity // inferred from electronic annotation /// 0008601 // protein phosphatase type 2A regulator activity // non-traceabl…	chr14:102276167-102349570 (+) // 99.53 // q32.31
11737444_a_at	0.0620608	-0.0441525	0.196282	-0.195103	0.0441527	-0.310573	0.318582	0.147143	1.16897	0.225238	1.16897	up	GPR156	165829	0007165 // signal transduction // inferred from electronic annotation /// 0007186 // G-protein coupled receptor signaling pathway // inferred from electronic annotation	0005886 // plasma membrane // inferred from electronic annotation /// 0016020 // membrane // inferred from electronic annotation /// 0016021 // integral to membrane // inferred from electronic annotation	0004871 // signal transducer activity // inferred from electronic annotation /// 0004872 // receptor activity // inferred from electronic annotation /// 0004930 // G-protein coupled receptor activity // inferred from electronic annotation /// 0004965 // G-protein coupled GABA receptor activity // inferred from electronic annotation	chr3:119885676-120004242 (-) // 97.27 // q13.33
11723152_a_at	0.0339103	0.00311565	-0.0448513	0.0764213	-0.00311565	-0.141397	0.872573	0.781244	1.01402	0.0200888	1.01402	up	GON4L	54856	0006355 // regulation of transcription, DNA-dependent // inferred from electronic annotation	0005634 // nucleus // inferred from direct assay /// 0005634 // nucleus // inferred from electronic annotation /// 0005730 // nucleolus // inferred from direct assay /// 0005737 // cytoplasm // inferred from direct assay	0003677 // DNA binding // inferred from electronic annotation	chr1:155719507-155823598 (-) // 96.24 // q22
11750968_x_at	0.0529642	-0.01934	0.01934	-0.115036	-0.0337648	0.103263	0.782817	0.649931	1.02302	0.0328339	1.02302	up	NFIC	4782	0000122 // negative regulation of transcription from RNA polymerase II promoter // inferred from direct assay /// 0000122 // negative regulation of transcription from RNA polymerase II promoter // inferred from genetic interaction /// 0006260 // DNA replication // inferred from electronic annotation /// 0006351 // transcription, DNA-dependent // inferred from electronic annotation /// 0006355 // …	0005622 // intracellular // inferred from electronic annotation /// 0005634 // nucleus // inferred from electronic annotation	0003677 // DNA binding // inferred from electronic annotation /// 0003700 // sequence-specific DNA binding transcription factor activity // inferred from direct assay /// 0003700 // sequence-specific DNA binding transcription factor activity // inferred from electronic annotation /// 0003700 // sequence-specific DNA binding transcription factor activity // traceable author statement	chr19:3381708-3463140 (+) // 92.67 // p13.3
11741727_a_at	0.178976	0.0497603	0.150064	-0.262898	-0.281368	-0.0497608	0.0877323	0.0181397	1.25204	0.324275	1.25204	up	NEDD1	121441	0000086 // G2/M transition of mitotic cell cycle // traceable author statement /// 0000278 // mitotic cell cycle // traceable author statement /// 0007049 // cell cycle // inferred from electronic annotation /// 0007067 // mitosis // inferred from electronic annotation /// 0051301 // cell division // inferred from electronic annotation	0000242 // pericentriolar material // inferred from electronic annotation /// 0000922 // spindle pole // inferred from electronic annotation /// 0005737 // cytoplasm // inferred from electronic annotation /// 0005813 // centrosome // inferred from direct assay /// 0005813 // centrosome // inferred from electronic annotation /// 0005814 // centriole // inferred from electronic annotation /// 00058…		chr12:97301243-97347461 (+) // 97.93 // q23.1
11754840_s_at	0.116282	0.0570445	-0.311468	-0.0570443	-0.130453	0.197312	0.872907	0.781981	-1.03478	-0.0493188	1.03478	down	LINC00470	56651				chr18:1268311-1276078 (-) // 58.43 // p11.32
11757267_x_at	-0.165243	-0.101235	-0.0226097	0.0226097	0.0867462	0.0686827	0.110496	0.0266382	-1.11397	-0.155709	1.11397	down	SIRT2	22933	0000183 // chromatin silencing at rDNA // non-traceable author statement /// 0006342 // chromatin silencing // non-traceable author statement /// 0006348 // chromatin silencing at telomere // non-traceable author statement /// 0006471 // protein ADP-ribosylation // non-traceable author statement /// 0006471 // protein ADP-ribosylation // traceable author statement /// 0006476 // protein deacetyla…	0005677 // chromatin silencing complex // non-traceable author statement /// 0005737 // cytoplasm // inferred from direct assay /// 0005737 // cytoplasm // inferred from electronic annotation /// 0005856 // cytoskeleton // inferred from electronic annotation /// 0005874 // microtubule // inferred from direct assay /// 0005874 // microtubule // inferred from electronic annotation	0003950 // NAD+ ADP-ribosyltransferase activity // traceable author statement /// 0005515 // protein binding // inferred from physical interaction /// 0008134 // transcription factor binding // inferred from physical interaction /// 0008270 // zinc ion binding // inferred from direct assay /// 0008270 // zinc ion binding // inferred from electronic annotation /// 0016787 // hydrolase activity // …	chr19:39369199-39369442 (-) // 35.79 // q13.2
11730333_at	-0.290062	-0.143698	-0.0435605	0.165311	0.131746	0.043561	0.112062	0.027348	-1.20802	-0.272646	1.20802	down	DPYSL4	10570	0006208 // pyrimidine base catabolic process // inferred from electronic annotation /// 0007399 // nervous system development // traceable author statement /// 0007411 // axon guidance // traceable author statement	0005737 // cytoplasm // inferred from electronic annotation /// 0005829 // cytosol // traceable author statement	0016787 // hydrolase activity // inferred from electronic annotation /// 0016810 // hydrolase activity, acting on carbon-nitrogen (but not peptide) bonds // inferred from electronic annotation /// 0016812 // hydrolase activity, acting on carbon-nitrogen (but not peptide) bonds, in cyclic amides // inferred from electronic annotation	chr10:134000403-134019280 (+) // 97.43 // q26.3
11730717_x_at	0.151297	0.131946	-0.0556159	0.0109913	-0.0109911	-0.270872	0.399049	0.212099	1.12207	0.166166	1.12207	up	PAGE5	90737				chrX:55246788-55250533 (+) // 87.59 // p11.21
11718361_at	0.0355616	0.0320807	0.152605	-0.0320807	-0.149133	-0.0404153	0.172521	0.0544614	1.10749	0.147292	1.10749	up	COIL	8161		0001674 // female germ cell nucleus // inferred from electronic annotation /// 0005634 // nucleus // traceable author statement /// 0005634 // nucleus // inferred from electronic annotation /// 0005654 // nucleoplasm // inferred from direct assay /// 0005730 // nucleolus // inferred from direct assay /// 0015030 // Cajal body // inferred from direct assay /// 0015030 // Cajal body // inferred fro…	0005515 // protein binding // inferred from physical interaction /// 0008022 // protein C-terminus binding // inferred from physical interaction /// 0015036 // disulfide oxidoreductase activity // inferred from electronic annotation /// 0042802 // identical protein binding // inferred from physical interaction	chr17:55015559-55038404 (-) // 97.19 // q22
11735219_at	0.00424218	-0.00424218	0.0205872	-0.0213726	0.00944066	-0.0691674	0.420256	0.23073	1.02377	0.0338955	1.02377	up	COL10A1	1300	0001501 // skeletal system development // traceable author statement	0005576 // extracellular region // inferred from electronic annotation /// 0005578 // proteinaceous extracellular matrix // inferred from electronic annotation /// 0005581 // collagen // inferred from electronic annotation /// 0005581 // collagen // traceable author statement /// 0005938 // cell cortex // inferred from electronic annotation	0046872 // metal ion binding // inferred from electronic annotation	chr6:116440084-116447296 (-) // 97.71 // q22.1
11718052_a_at	0.130165	0.0811968	0.260832	-0.135108	-0.114655	-0.0811968	0.0578291	0.00869978	1.2039	0.267718	1.2039	up	TBC1D23	55773	0032313 // regulation of Rab GTPase activity // inferred from electronic annotation /// 0032851 // positive regulation of Rab GTPase activity // inferred from electronic annotation	0005622 // intracellular // inferred from electronic annotation	0005097 // Rab GTPase activator activity // inferred from electronic annotation	chr3:99979660-100044095 (+) // 96.18 // q12.1
11749907_a_at	-0.0860715	-0.0190177	0.109117	0.146462	-0.0396283	0.0190177	0.772939	0.635763	-1.02855	-0.0406078	1.02855	down	TRIM63	84676	0007165 // signal transduction // non-traceable author statement /// 0016567 // protein ubiquitination // inferred from electronic annotation /// 0043161 // proteasomal ubiquitin-dependent protein catabolic process // inferred from electronic annotation	0005622 // intracellular // inferred from electronic annotation /// 0005634 // nucleus // inferred from electronic annotation /// 0005737 // cytoplasm // inferred from direct assay /// 0005737 // cytoplasm // non-traceable author statement /// 0005737 // cytoplasm // inferred from electronic annotation /// 0005874 // microtubule // non-traceable author statement	0004842 // ubiquitin-protein ligase activity // inferred from electronic annotation /// 0004871 // signal transducer activity // non-traceable author statement /// 0008270 // zinc ion binding // inferred from electronic annotation /// 0016874 // ligase activity // inferred from electronic annotation /// 0031432 // titin binding // inferred from direct assay /// 0046872 // metal ion binding // inf…	chr1:26378141-26394121 (-) // 100.0 // p36.11
11739616_x_at	-0.00100565	0.00100613	-0.160939	-0.144997	0.0387135	0.0861664	0.764792	0.624228	-1.03307	-0.0469406	1.03307	down	CD3EAP	10849	0007169 // transmembrane receptor protein tyrosine kinase signaling pathway // traceable author statement /// 0009303 // rRNA transcription // inferred from electronic annotation /// 0009303 // rRNA transcription // traceable author statement	0000120 // RNA polymerase I transcription factor complex // traceable author statement /// 0005634 // nucleus // inferred from direct assay /// 0005634 // nucleus // inferred from electronic annotation /// 0005694 // chromosome // inferred from electronic annotation /// 0005730 // nucleolus // inferred from direct assay /// 0005730 // nucleolus // inferred from electronic annotation /// 0005730 /…	0003899 // DNA-directed RNA polymerase activity // inferred from electronic annotation	chr19:45909386-45955388 (+) // 71.15 // q13.32
11737631_a_at	0.0536134	0.0205448	-0.109967	0.006845	-0.00684524	-0.044795	0.97749	0.957048	1.00208	0.00299558	1.00208	up	SLC26A7	115111	0001696 // gastric acid secretion // inferred from electronic annotation /// 0006810 // transport // inferred from electronic annotation /// 0006811 // ion transport // traceable author statement /// 0006811 // ion transport // inferred from electronic annotation /// 0006820 // anion transport // inferred from electronic annotation /// 0006821 // chloride transport // inferred from direct assay /…	0005737 // cytoplasm // inferred from direct assay /// 0005768 // endosome // inferred from direct assay /// 0005768 // endosome // inferred from electronic annotation /// 0005886 // plasma membrane // traceable author statement /// 0016020 // membrane // inferred from electronic annotation /// 0016021 // integral to membrane // inferred from electronic annotation /// 0016323 // basolateral plasm…	0005253 // anion channel activity // inferred from electronic annotation /// 0005254 // chloride channel activity // inferred from direct assay /// 0005254 // chloride channel activity // inferred from electronic annotation /// 0015106 // bicarbonate transmembrane transporter activity // inferred from sequence or structural similarity /// 0015106 // bicarbonate transmembrane transporter activity …	chr8:92261515-92406946 (+) // 99.4 // q21.3
11723861_a_at	-0.0247192	0.0686879	-0.147662	0.0247192	0.0863371	-0.15442	0.9119	0.843667	-1.01404	-0.02011	1.01404	down	ATP8A1	10396	0006812 // cation transport // inferred from electronic annotation /// 0015914 // phospholipid transport // inferred from electronic annotation /// 0015917 // aminophospholipid transport // non-traceable author statement /// 0034220 // ion transmembrane transport // traceable author statement /// 0045332 // phospholipid translocation // non-traceable author statement /// 0055085 // transmembrane …	0005783 // endoplasmic reticulum // inferred from direct assay /// 0005783 // endoplasmic reticulum // inferred from electronic annotation /// 0005886 // plasma membrane // traceable author statement /// 0005886 // plasma membrane // inferred from electronic annotation /// 0016020 // membrane // inferred from electronic annotation /// 0016021 // integral to membrane // non-traceable author statem…	0000166 // nucleotide binding // inferred from electronic annotation /// 0000287 // magnesium ion binding // inferred from electronic annotation /// 0004012 // phospholipid-translocating ATPase activity // inferred from electronic annotation /// 0005515 // protein binding // inferred from physical interaction /// 0005524 // ATP binding // non-traceable author statement /// 0005524 // ATP binding …	chr4:42410393-42659122 (-) // 99.5 // p13
11733619_a_at	0.146112	0.345202	0.402155	-0.195592	-0.146113	-0.181108	0.0375122	0.00393918	1.38712	0.472094	1.38712	up	ACVR1C	130399	0002021 // response to dietary excess // inferred from electronic annotation /// 0006468 // protein phosphorylation // inferred by curator /// 0006468 // protein phosphorylation // inferred from electronic annotation /// 0006915 // apoptotic process // inferred from electronic annotation /// 0007178 // transmembrane receptor protein serine/threonine kinase signaling pathway // inferred from elect…	0016020 // membrane // inferred from electronic annotation /// 0016021 // integral to membrane // inferred from electronic annotation /// 0048179 // activin receptor complex // inferred from direct assay	0000166 // nucleotide binding // inferred from electronic annotation /// 0004672 // protein kinase activity // inferred from electronic annotation /// 0004674 // protein serine/threonine kinase activity // inferred from electronic annotation /// 0004675 // transmembrane receptor protein serine/threonine kinase activity // inferred from electronic annotation /// 0004872 // receptor activity // inf…	chr2:158383279-158485517 (-) // 93.9 // q24.1
11716864_s_at	-0.206388	-0.141099	-0.163433	0.183487	0.231116	0.141099	0.0129946	0.000386983	-1.27947	-0.355541	1.27947	down	NISCH	11188	0006006 // glucose metabolic process // inferred from electronic annotation /// 0006915 // apoptotic process // inferred from electronic annotation /// 0007154 // cell communication // inferred from electronic annotation /// 0008217 // regulation of blood pressure // inferred from electronic annotation /// 0016601 // Rac protein signal transduction // inferred from electronic annotation /// 00300…	0005624 // membrane fraction // inferred from electronic annotation /// 0005737 // cytoplasm // inferred from electronic annotation /// 0005768 // endosome // inferred from electronic annotation /// 0005769 // early endosome // inferred from electronic annotation /// 0005829 // cytosol // inferred from direct assay /// 0005829 // cytosol // inferred from electronic annotation /// 0005886 // plasm…	0004872 // receptor activity // inferred from electronic annotation /// 0005178 // integrin binding // inferred from electronic annotation /// 0008227 // G-protein coupled amine receptor activity // inferred from electronic annotation /// 0035091 // phosphatidylinositol binding // inferred from electronic annotation	chr3:52489518-52527084 (+) // 90.72 // p21.1
200062_PM_s_at	-0.0661011	-0.113753	-0.109156	0.0750694	0.0661001	0.0790014	0.0133082	0.000410063	-1.12485	-0.169727	1.12485	down	RPL30	6156	0000184 // nuclear-transcribed mRNA catabolic process, nonsense-mediated decay // traceable author statement /// 0006412 // translation // non-traceable author statement /// 0006412 // translation // traceable author statement /// 0006412 // translation // inferred from electronic annotation /// 0006413 // translational initiation // traceable author statement /// 0006414 // translational elongat…	0005622 // intracellular // inferred from electronic annotation /// 0005737 // cytoplasm // inferred from direct assay /// 0005829 // cytosol // traceable author statement /// 0005840 // ribosome // inferred from electronic annotation /// 0022625 // cytosolic large ribosomal subunit // inferred from direct assay /// 0022625 // cytosolic large ribosomal subunit // traceable author statement /// 00…	0003723 // RNA binding // traceable author statement /// 0003735 // structural constituent of ribosome // non-traceable author statement /// 0003735 // structural constituent of ribosome // traceable author statement /// 0003735 // structural constituent of ribosome // inferred from electronic annotation	chr8:99053953-99057752 (-) // 98.74 // q22.2
11740326_x_at	0.0517769	0.257653	-0.0263391	0.0263391	-0.414747	-0.348989	0.255196	0.102769	1.2659	0.340163	1.2659	up	SORBS2	8470		0005622 // intracellular // inferred from electronic annotation /// 0005634 // nucleus // non-traceable author statement /// 0005634 // nucleus // traceable author statement /// 0005737 // cytoplasm // inferred from electronic annotation /// 0015629 // actin cytoskeleton // traceable author statement /// 0030018 // Z disc // non-traceable author statement /// 0048471 // perinuclear region of cyto…	0005200 // structural constituent of cytoskeleton // traceable author statement /// 0008093 // cytoskeletal adaptor activity // traceable author statement /// 0008270 // zinc ion binding // inferred from electronic annotation /// 0008307 // structural constituent of muscle // traceable author statement	chr4:186506597-186697679 (-) // 93.63 // q35.1
11725830_a_at	-0.118469	-0.220105	0.0236731	0.195659	-0.0236728	0.239848	0.232363	0.0880716	-1.18283	-0.242245	1.18283	down	PLCL2	23228	0006629 // lipid metabolic process // inferred from electronic annotation /// 0007165 // signal transduction // inferred from electronic annotation /// 0035556 // intracellular signal transduction // inferred from electronic annotation	0005622 // intracellular // inferred from electronic annotation /// 0005737 // cytoplasm // inferred from electronic annotation	0004435 // phosphatidylinositol phospholipase C activity // inferred from electronic annotation /// 0004629 // phospholipase C activity // inferred from electronic annotation /// 0004871 // signal transducer activity // inferred from electronic annotation /// 0005509 // calcium ion binding // inferred from electronic annotation /// 0005543 // phospholipid binding // inferred from electronic annot…	chr3:16926451-17132090 (+) // 97.8 // p24.3
11726721_x_at	-0.138609	-0.201223	-0.151685	0.179865	0.138609	0.141945	0.00992786	0.000165797	-1.24601	-0.317312	1.24601	down	MPG	4350	0006281 // DNA repair // traceable author statement /// 0006281 // DNA repair // inferred from electronic annotation /// 0006284 // base-excision repair // inferred from electronic annotation /// 0006284 // base-excision repair // traceable author statement /// 0006285 // base-excision repair, AP site formation // traceable author statement /// 0006307 // DNA dealkylation involved in DNA repair /…	0005634 // nucleus // inferred from electronic annotation /// 0005654 // nucleoplasm // traceable author statement	0003677 // DNA binding // inferred from electronic annotation /// 0003684 // damaged DNA binding // traceable author statement /// 0003824 // catalytic activity // inferred from electronic annotation /// 0003905 // alkylbase DNA N-glycosylase activity // inferred from electronic annotation /// 0005515 // protein binding // inferred from physical interaction /// 0008725 // DNA-3-methyladenine glyc…	chr16:128168-135837 (+) // 86.65 // p13.3
11743357_a_at	-0.273693	-0.0332684	-0.181538	0.0594702	0.0332684	0.0580187	0.140346	0.0391434	-1.15916	-0.213086	1.15916	down	ZBTB40	9923	0006351 // transcription, DNA-dependent // inferred from electronic annotation /// 0006355 // regulation of transcription, DNA-dependent // inferred from electronic annotation /// 0006974 // response to DNA damage stimulus // inferred from direct assay /// 0030282 // bone mineralization // non-traceable author statement	0005622 // intracellular // inferred from electronic annotation /// 0005634 // nucleus // inferred from direct assay /// 0005634 // nucleus // inferred from electronic annotation	0003676 // nucleic acid binding // inferred from electronic annotation /// 0003677 // DNA binding // inferred from electronic annotation /// 0008270 // zinc ion binding // inferred from electronic annotation /// 0046872 // metal ion binding // inferred from electronic annotation	chr1:22778343-22857647 (+) // 92.76 // p36.12
11758895_at	0.202177	0.196939	0.069807	-0.168139	-0.242387	-0.069807	0.057959	0.00873706	1.24524	0.316419	1.24524	up	EIF2S2	8894	0001701 // in utero embryonic development // inferred from electronic annotation /// 0002176 // male germ cell proliferation // inferred from electronic annotation /// 0006412 // translation // traceable author statement /// 0006412 // translation // inferred from electronic annotation /// 0006413 // translational initiation // inferred from direct assay /// 0006413 // translational initiation //…	0005829 // cytosol // traceable author statement /// 0005850 // eukaryotic translation initiation factor 2 complex // traceable author statement	0003723 // RNA binding // traceable author statement /// 0003743 // translation initiation factor activity // inferred from direct assay /// 0003743 // translation initiation factor activity // inferred from electronic annotation /// 0005515 // protein binding // inferred from physical interaction /// 0008135 // translation factor activity, nucleic acid binding // traceable author statement /// 0…	chr20:32676110-32700084 (-) // 79.39 // q11.22
11753852_a_at	0.153607	0.0921626	0.00261879	-0.00261879	-0.102292	-0.281294	0.226364	0.0842992	1.15792	0.211531	1.15792	up	NNAT	4826	0006810 // transport // traceable author statement /// 0007275 // multicellular organismal development // inferred from electronic annotation /// 0007420 // brain development // inferred from electronic annotation /// 0007420 // brain development // traceable author statement /// 0009249 // protein lipoylation // traceable author statement /// 0009749 // response to glucose stimulus // inferred f…	0005737 // cytoplasm // inferred from electronic annotation		chr20:36149733-36151159 (+) // 98.78 // q11.23
11730804_s_at	0.21612	0.0904732	0.232892	-0.403032	-0.377789	-0.0904732	0.0715017	0.0128408	1.38536	0.47026	1.38536	up	PRPF38B	55119	0006397 // mRNA processing // inferred from electronic annotation /// 0008380 // RNA splicing // inferred from electronic annotation	0005634 // nucleus // inferred from electronic annotation /// 0005681 // spliceosomal complex // inferred from electronic annotation		chr1:109234913-109244745 (+) // 90.54 // p13.3
11736428_at	0.0165997	0.0827236	0.209517	-0.0165997	-0.123114	-0.114972	0.157139	0.0468762	1.13906	0.187842	1.13906	up	STYX	6815	0006470 // protein dephosphorylation // not recorded /// 0007283 // spermatogenesis // not recorded /// 0016311 // dephosphorylation // inferred from electronic annotation	0005737 // cytoplasm // not recorded	0004721 // phosphoprotein phosphatase activity // inferred from electronic annotation /// 0008138 // protein tyrosine/serine/threonine phosphatase activity // not recorded /// 0016787 // hydrolase activity // inferred from electronic annotation /// 0016791 // phosphatase activity // inferred from electronic annotation	chr14:53196877-53241703 (+) // 92.63 // q22.1
11734349_a_at	-0.202791	-0.0949011	-0.181706	0.0949011	0.147237	0.117434	0.0235017	0.00153205	-1.21391	-0.279657	1.21391	down	TRIM11	81559	0009615 // response to virus // inferred from electronic annotation /// 0016567 // protein ubiquitination // inferred from electronic annotation /// 0045892 // negative regulation of transcription, DNA-dependent // inferred from electronic annotation /// 0050768 // negative regulation of neurogenesis // inferred from electronic annotation	0005622 // intracellular // inferred from electronic annotation /// 0005634 // nucleus // inferred from electronic annotation /// 0005737 // cytoplasm // inferred from direct assay /// 0005737 // cytoplasm // inferred from electronic annotation	0004842 // ubiquitin-protein ligase activity // inferred from electronic annotation /// 0008134 // transcription factor binding // inferred from electronic annotation /// 0008270 // zinc ion binding // inferred from electronic annotation /// 0016874 // ligase activity // inferred from electronic annotation /// 0046872 // metal ion binding // inferred from electronic annotation	chr1:228581378-228594541 (-) // 97.53 // q42.13
11744180_a_at	-0.0357275	0.0194902	0.0311918	-0.124266	0.0796642	-0.0194902	0.814832	0.694491	1.01843	0.0263488	1.01843	up	TCIRG1	10312	0006810 // transport // inferred from electronic annotation /// 0006811 // ion transport // inferred from electronic annotation /// 0006879 // cellular iron ion homeostasis // traceable author statement /// 0006968 // cellular defense response // traceable author statement /// 0008284 // positive regulation of cell proliferation // traceable author statement /// 0008286 // insulin receptor signal…	0000220 // vacuolar proton-transporting V-type ATPase, V0 domain // inferred from electronic annotation /// 0005739 // mitochondrion // inferred from electronic annotation /// 0005886 // plasma membrane // traceable author statement /// 0005886 // plasma membrane // inferred from electronic annotation /// 0005887 // integral to plasma membrane // traceable author statement /// 0010008 // endosome…	0005215 // transporter activity // traceable author statement /// 0015078 // hydrogen ion transmembrane transporter activity // inferred from electronic annotation	chr11:67806461-67818366 (+) // 95.4 // q13.2
11753358_a_at	-0.0131345	0.166962	0.0523782	0.013134	-0.0164361	-0.0564013	0.37382	0.190857	1.06336	0.0886362	1.06336	up	ACVR1	90	0000082 // G1/S transition of mitotic cell cycle // inferred from mutant phenotype /// 0001569 // patterning of blood vessels // inferred from electronic annotation /// 0001655 // urogenital system development // inferred from electronic annotation /// 0001701 // in utero embryonic development // inferred from electronic annotation /// 0001702 // gastrulation with mouth forming second // inferred…	0005887 // integral to plasma membrane // inferred from direct assay /// 0005887 // integral to plasma membrane // inferred from electronic annotation /// 0016020 // membrane // inferred from electronic annotation /// 0016021 // integral to membrane // inferred from electronic annotation /// 0045177 // apical part of cell // inferred from electronic annotation /// 0048179 // activin receptor comp…	0000166 // nucleotide binding // inferred from electronic annotation /// 0004672 // protein kinase activity // inferred from direct assay /// 0004672 // protein kinase activity // inferred from electronic annotation /// 0004674 // protein serine/threonine kinase activity // inferred from direct assay /// 0004674 // protein serine/threonine kinase activity // inferred from electronic annotation //…	chr2:158622578-158732342 (-) // 99.9 // q24.1
11754542_x_at	-0.0556495	0.181216	-0.0577054	-0.00911283	0.00911307	0.283384	0.740835	0.591817	-1.05106	-0.071841	1.05106	down	ZNF594	84622	0006351 // transcription, DNA-dependent // inferred from electronic annotation /// 0006355 // regulation of transcription, DNA-dependent // inferred from electronic annotation	0005622 // intracellular // inferred from electronic annotation /// 0005634 // nucleus // inferred from electronic annotation	0003676 // nucleic acid binding // inferred from electronic annotation /// 0003677 // DNA binding // inferred from electronic annotation /// 0008270 // zinc ion binding // inferred from electronic annotation /// 0046872 // metal ion binding // inferred from electronic annotation	chr17:5082830-5095157 (-) // 81.09 // p13.2
11736640_a_at	-0.173068	-0.0561929	0.1467	-0.129488	0.0727124	0.0561929	0.898213	0.821894	-1.01912	-0.0273256	1.01912	down	ESRP2	80004	0006397 // mRNA processing // inferred from electronic annotation /// 0008380 // RNA splicing // inferred from electronic annotation /// 0043484 // regulation of RNA splicing // inferred from direct assay	0005634 // nucleus // inferred from direct assay /// 0005634 // nucleus // inferred from electronic annotation	0000166 // nucleotide binding // inferred from electronic annotation /// 0003676 // nucleic acid binding // inferred from electronic annotation /// 0003723 // RNA binding // inferred from electronic annotation /// 0003729 // mRNA binding // inferred from direct assay	chr16:68262449-68270487 (-) // 95.98 // q22.1
11763281_s_at	-0.136534	-0.420184	-0.0680938	0.370447	0.0680938	0.167774	0.147674	0.0425369	-1.32903	-0.410375	1.32903	down	RPL23AP7 /// RPL23AP82	118433 /// 284942	0006412 // translation // inferred from electronic annotation	0005622 // intracellular // inferred from electronic annotation /// 0005840 // ribosome // inferred from electronic annotation	0000166 // nucleotide binding // inferred from electronic annotation /// 0003735 // structural constituent of ribosome // inferred from electronic annotation	chr2:114367303-114384617 (-) // 33.97 // q13
11737624_a_at	0.266649	0.0739737	-0.000106812	-0.0475912	-0.0355463	0.000106812	0.329802	0.155432	1.10281	0.141182	1.10281	up	GAB2	9846	0007169 // transmembrane receptor protein tyrosine kinase signaling pathway // inferred from direct assay /// 0007229 // integrin-mediated signaling pathway // inferred from electronic annotation /// 0008284 // positive regulation of cell proliferation // inferred from direct assay /// 0016477 // cell migration // inferred from electronic annotation /// 0030316 // osteoclast differentiation // in…	0005622 // intracellular // inferred from electronic annotation /// 0005737 // cytoplasm // inferred from direct assay /// 0005737 // cytoplasm // inferred from electronic annotation /// 0005829 // cytosol // traceable author statement /// 0005886 // plasma membrane // inferred from direct assay /// 0005886 // plasma membrane // inferred from electronic annotation /// 0016020 // membrane // infer…	0005068 // transmembrane receptor protein tyrosine kinase adaptor activity // inferred from direct assay /// 0005070 // SH3/SH2 adaptor activity // inferred from reviewed computational analysis /// 0005515 // protein binding // inferred from physical interaction /// 0005543 // phospholipid binding // inferred from electronic annotation /// 0005547 // phosphatidylinositol-3,4,5-trisphosphate bindi…	chr11:77926341-78128862 (-) // 93.28 // q14.1
11719362_at	-0.138828	-0.0458832	-0.0549283	0.0458832	0.182588	0.131248	0.0809475	0.0158126	-1.14853	-0.199786	1.14853	down	FAM178A	55719				chr10:102672325-102724889 (+) // 98.28 // q24.31
11730351_at	0.173004	0.121698	-0.0304518	-0.0290866	-0.146581	0.0290866	0.338429	0.162134	1.09957	0.136944	1.09957	up	ANKRD52	283373				chr12:56631590-56652175 (-) // 98.74 // q13.3
11718611_at	-0.0247641	0.0575995	0.0247641	0.179614	-0.0354519	-0.210973	0.843587	0.737609	1.02916	0.0414703	1.02916	up	TP53INP1	94241	0006351 // transcription, DNA-dependent // inferred from electronic annotation /// 0006355 // regulation of transcription, DNA-dependent // inferred from electronic annotation /// 0006914 // autophagy // inferred from electronic annotation /// 0006915 // apoptotic process // inferred from electronic annotation /// 0006917 // induction of apoptosis // inferred from electronic annotation /// 000695…	0005634 // nucleus // inferred from direct assay /// 0005634 // nucleus // inferred from electronic annotation /// 0005737 // cytoplasm // inferred from electronic annotation /// 0005776 // autophagic vacuole // inferred from direct assay /// 0005776 // autophagic vacuole // inferred from electronic annotation /// 0005829 // cytosol // inferred from direct assay /// 0005829 // cytosol // inferred…	0005515 // protein binding // inferred from physical interaction /// 0016209 // antioxidant activity // inferred from sequence or structural similarity /// 0016209 // antioxidant activity // inferred from electronic annotation	chr8:95938199-95961726 (-) // 92.51 // q22.1
11739232_x_at	-0.0473819	-0.110244	-0.062232	0.0473819	0.132161	0.16532	0.0595486	0.00919639	-1.13937	-0.188241	1.13937	down	RASSF2	9770	0007049 // cell cycle // inferred from electronic annotation /// 0007165 // signal transduction // inferred from electronic annotation	0005634 // nucleus // inferred from electronic annotation /// 0005737 // cytoplasm // inferred from electronic annotation	0005515 // protein binding // inferred from physical interaction	chr20:4760668-4803050 (-) // 90.41 // p13
AFFX-HSAC07/X00351_3_at	-0.042696	-0.0421152	-0.0605001	0.0421143	0.101286	0.0736113	0.0303967	0.00263629	-1.08732	-0.120774	1.08732	down	-0.0605001	ACTB /// ACTB /// LOC100505829	100505829 /// 60	0006457 // protein folding // traceable author statement /// 0006928 // cellular component movement // traceable author statement /// 0007409 // axonogenesis // inferred from electronic annotation /// 0007411 // axon guidance // traceable author statement /// 0007596 // blood coagulation // traceable author statement /// 0034329 // cell junction assembly // traceable author statement /// 0034332 …	0005625 // soluble fraction // inferred from electronic annotation /// 0005737 // cytoplasm // traceable author statement /// 0005737 // cytoplasm // inferred from electronic annotation /// 0005829 // cytosol // traceable author statement /// 0005829 // cytosol // inferred from electronic annotation /// 0005856 // cytoskeleton // traceable author statement /// 0005856 // cytoskeleton // inferred …	0000166 // nucleotide binding // inferred from electronic annotation /// 0005200 // structural constituent of cytoskeleton // traceable author statement /// 0005200 // structural constituent of cytoskeleton // inferred from electronic annotation /// 0005515 // protein binding // inferred from physical interaction /// 0005524 // ATP binding // inferred from electronic annotation /// 0019894 // kin…
11728692_a_at	0.169084	0.0557675	0.12127	-0.0557671	-0.203931	-0.092577	0.074043	0.0136219	1.17511	0.232799	1.17511	up	LOC728802 /// PDE4DIP	728802 /// 9659	0043623 // cellular protein complex assembly // inferred from sequence or structural similarity	0005634 // nucleus // inferred from direct assay /// 0005634 // nucleus // inferred from electronic annotation /// 0005737 // cytoplasm // inferred from direct assay /// 0005737 // cytoplasm // inferred from electronic annotation /// 0005794 // Golgi apparatus // inferred from sequence or structural similarity /// 0005794 // Golgi apparatus // inferred from electronic annotation /// 0005813 // ce…	0005515 // protein binding // inferred from physical interaction /// 0019899 // enzyme binding // inferred from sequence or structural similarity	chr1:144890591-144932455 (-) // 99.45 // q21.1
11742877_x_at	-0.0172663	0.00967216	-0.0719461	0.015233	0.0391283	-0.00967216	0.397952	0.211097	-1.02912	-0.0414098	1.02912	down	SGSM3	27352	0007049 // cell cycle // inferred from electronic annotation /// 0007050 // cell cycle arrest // inferred from electronic annotation /// 0032313 // regulation of Rab GTPase activity // inferred from electronic annotation /// 0032483 // regulation of Rab protein signal transduction // inferred from expression pattern /// 0032486 // Rap protein signal transduction // inferred from expression patter…	0005622 // intracellular // inferred from electronic annotation /// 0005737 // cytoplasm // inferred from electronic annotation /// 0005921 // gap junction // inferred from electronic annotation	0005097 // Rab GTPase activator activity // inferred from electronic annotation /// 0005515 // protein binding // inferred from physical interaction /// 0017137 // Rab GTPase binding // inferred from direct assay	chr22:40766588-40806289 (+) // 95.74 // q13.1
11747293_a_at	0.0730166	0.14719	-0.036469	0.036469	-0.153927	-0.0450115	0.393359	0.207012	1.08328	0.115402	1.08328	up	CD1B	910	0006955 // immune response // inferred from electronic annotation /// 0019882 // antigen processing and presentation // inferred from electronic annotation	0005764 // lysosome // inferred from electronic annotation /// 0005765 // lysosomal membrane // inferred from electronic annotation /// 0005768 // endosome // inferred from electronic annotation /// 0005886 // plasma membrane // inferred from electronic annotation /// 0005886 // plasma membrane // traceable author statement /// 0010008 // endosome membrane // inferred from electronic annotation /…	0005515 // protein binding // inferred from physical interaction	chr1:158300085-158301828 (-) // 95.85 // q23.1
11742860_a_at	-0.114951	0.00435424	0.146795	0.00221276	-0.00625944	-0.002213	0.922005	0.860787	1.00986	0.0141528	1.00986	up	GPR116	221395	0007165 // signal transduction // inferred from electronic annotation /// 0007166 // cell surface receptor signaling pathway // inferred from electronic annotation /// 0007186 // G-protein coupled receptor signaling pathway // traceable author statement /// 0007186 // G-protein coupled receptor signaling pathway // inferred from electronic annotation /// 0007218 // neuropeptide signaling pathway …	0005886 // plasma membrane // inferred from electronic annotation /// 0016020 // membrane // inferred from electronic annotation /// 0016021 // integral to membrane // inferred from electronic annotation /// 0016021 // integral to membrane // traceable author statement	0004871 // signal transducer activity // inferred from electronic annotation /// 0004872 // receptor activity // inferred from electronic annotation /// 0004888 // transmembrane signaling receptor activity // inferred from electronic annotation /// 0004930 // G-protein coupled receptor activity // inferred from electronic annotation /// 0004930 // G-protein coupled receptor activity // traceable …	chr6:46820246-46889742 (-) // 98.41 // p12.3
11745498_a_at	-0.0585537	-0.00758171	-0.0317764	0.00758171	0.0686531	0.0839519	0.132002	0.0355667	-1.06145	-0.0860328	1.06145	down	IRF3	3661	0000122 // negative regulation of transcription from RNA polymerase II promoter // inferred from electronic annotation /// 0002756 // MyD88-independent toll-like receptor signaling pathway // traceable author statement /// 0006351 // transcription, DNA-dependent // inferred from electronic annotation /// 0006355 // regulation of transcription, DNA-dependent // inferred from electronic annotation …	0005634 // nucleus // inferred from direct assay /// 0005634 // nucleus // inferred from electronic annotation /// 0005654 // nucleoplasm // traceable author statement /// 0005737 // cytoplasm // inferred from direct assay /// 0005737 // cytoplasm // inferred from electronic annotation /// 0005829 // cytosol // traceable author statement /// 0005886 // plasma membrane // traceable author statemen…	0000975 // regulatory region DNA binding // inferred from electronic annotation /// 0003677 // DNA binding // non-traceable author statement /// 0003677 // DNA binding // inferred from electronic annotation /// 0003700 // sequence-specific DNA binding transcription factor activity // inferred from electronic annotation /// 0003712 // transcription cofactor activity // traceable author statement /…	chr19:50162904-50169116 (-) // 94.82 // q13.33
11726129_at	0	-0.0612855	0	0.175568	0.0333095	-0.106493	0.710382	0.551205	-1.03854	-0.0545565	1.03854	down	HBZ	3050	0000122 // negative regulation of transcription from RNA polymerase II promoter // inferred from electronic annotation /// 0006810 // transport // inferred from electronic annotation /// 0015671 // oxygen transport // traceable author statement /// 0015671 // oxygen transport // inferred from electronic annotation /// 0043249 // erythrocyte maturation // inferred from electronic annotation	0005833 // hemoglobin complex // inferred from electronic annotation /// 0005833 // hemoglobin complex // traceable author statement	0005344 // oxygen transporter activity // inferred from electronic annotation /// 0005344 // oxygen transporter activity // traceable author statement /// 0005506 // iron ion binding // inferred from electronic annotation /// 0019825 // oxygen binding // inferred from electronic annotation /// 0020037 // heme binding // inferred from electronic annotation /// 0046872 // metal ion binding // infer…	chr16:202683-204505 (+) // 92.67 // p13.3
11730174_at	-0.0341213	0.108335	0.0226059	0.0654326	-0.0226059	-0.130006	0.612056	0.430738	1.04343	0.0613331	1.04343	up	C4orf3	401152		0016020 // membrane // inferred from electronic annotation /// 0016021 // integral to membrane // inferred from electronic annotation		chr4:120217574-120222256 (-) // 56.88 // q26
11715132_x_at	-0.0967822	0.310648	0.134327	-0.132555	-0.00534844	0.00534868	0.464649	0.272383	1.11748	0.160249	1.11748	up	HIST1H2BH	8345	0006334 // nucleosome assembly // non-traceable author statement /// 0006334 // nucleosome assembly // inferred from electronic annotation	0000786 // nucleosome // non-traceable author statement /// 0000786 // nucleosome // inferred from electronic annotation /// 0005634 // nucleus // inferred from electronic annotation /// 0005694 // chromosome // inferred from electronic annotation	0003677 // DNA binding // non-traceable author statement /// 0003677 // DNA binding // inferred from electronic annotation	chr6:26251878-26252303 (+) // 100.0 // p22.2
11736997_a_at	0.00310659	-0.00310659	-0.130392	0.218812	0.240191	-0.0432315	0.316857	0.145724	-1.1345	-0.182054	1.1345	down	MOSPD3	64598	0007507 // heart development // inferred from electronic annotation	0016020 // membrane // inferred from electronic annotation /// 0016021 // integral to membrane // inferred from electronic annotation	0005198 // structural molecule activity // inferred from electronic annotation	chr7:100209724-100212998 (+) // 95.52 // q22.1
11721214_a_at	0.0470242	-0.178144	0.0839434	-0.0470247	-0.0793776	0.0658588	0.981062	0.96408	1.00309	0.00445555	1.00309	up	TMEM106B	54664		0005764 // lysosome // inferred from electronic annotation /// 0005765 // lysosomal membrane // inferred from electronic annotation /// 0005768 // endosome // inferred from electronic annotation /// 0016020 // membrane // inferred from electronic annotation /// 0016021 // integral to membrane // inferred from electronic annotation /// 0031902 // late endosome membrane // inferred from electronic …		chr7:12250847-12276890 (+) // 91.68 // p21.3
11739333_at	0.391353	-0.00702357	0.260467	-0.0544257	0.00702333	-0.106861	0.241911	0.0939608	1.20276	0.266353	1.20276	up	SSTR2	6752	0006937 // regulation of muscle contraction // inferred from electronic annotation /// 0007165 // signal transduction // inferred from electronic annotation /// 0007186 // G-protein coupled receptor signaling pathway // inferred from electronic annotation /// 0007187 // G-protein coupled receptor signaling pathway, coupled to cyclic nucleotide second messenger // traceable author statement /// 00…	0005624 // membrane fraction // inferred from electronic annotation /// 0005737 // cytoplasm // inferred from electronic annotation /// 0005886 // plasma membrane // traceable author statement /// 0005886 // plasma membrane // inferred from electronic annotation /// 0005887 // integral to plasma membrane // traceable author statement /// 0016020 // membrane // inferred from electronic annotation …	0004871 // signal transducer activity // inferred from electronic annotation /// 0004872 // receptor activity // inferred from electronic annotation /// 0004930 // G-protein coupled receptor activity // inferred from electronic annotation /// 0004994 // somatostatin receptor activity // inferred from electronic annotation /// 0004994 // somatostatin receptor activity // traceable author statement…	chr17:71161115-71168060 (+) // 82.39 // q25.1
11741018_a_at	0.0283813	-0.113768	-0.290478	0.193409	0.0366263	-0.0283813	0.34157	0.164558	-1.14275	-0.192506	1.14275	down	FAM65A	79567		0005737 // cytoplasm // inferred from sequence or structural similarity /// 0005737 // cytoplasm // inferred from electronic annotation		chr16:67562716-67580688 (+) // 98.59 // q22.1
11743968_a_at	-0.358045	-0.335217	-0.256386	0.281052	0.301202	0.256386	0.00783847	5.79946e-05	-1.51162	-0.596096	1.51162	down	CYBA	1535	0001938 // positive regulation of endothelial cell proliferation // inferred from electronic annotation /// 0002474 // antigen processing and presentation of peptide antigen via MHC class I // traceable author statement /// 0002479 // antigen processing and presentation of exogenous peptide antigen via MHC class I, TAP-dependent // traceable author statement /// 0003106 // negative regulation of …	0005737 // cytoplasm // inferred from electronic annotation /// 0005739 // mitochondrion // inferred from electronic annotation /// 0005794 // Golgi apparatus // inferred from electronic annotation /// 0016020 // membrane // inferred from electronic annotation /// 0016324 // apical plasma membrane // inferred from electronic annotation /// 0030141 // secretory granule // traceable author statemen…	0005515 // protein binding // inferred from physical interaction /// 0009055 // electron carrier activity // inferred from direct assay /// 0009055 // electron carrier activity // traceable author statement /// 0016175 // superoxide-generating NADPH oxidase activity // inferred from mutant phenotype /// 0016175 // superoxide-generating NADPH oxidase activity // inferred from electronic annotation…	chr16:88709696-88717560 (-) // 63.95 // q24.3
11736749_a_at	0.0923328	0.139086	-0.0820322	0.0443015	-0.129011	-0.0443015	0.521522	0.330471	1.06644	0.0927991	1.06644	up	SLC22A9	114571	0006810 // transport // inferred from electronic annotation /// 0055085 // transmembrane transport // inferred from electronic annotation	0016020 // membrane // inferred from electronic annotation /// 0016021 // integral to membrane // inferred from electronic annotation		chr11:63137154-63177710 (+) // 86.42 // q12.3
11746592_s_at	0.186911	-0.493353	-0.0127246	0.0127246	-0.0196753	0.32984	0.59034	0.405939	-1.15991	-0.214019	1.15991	down	LOC100288332 /// LOC100506193 /// LOC642778 /// LOC642799 /// NPIP /// NPIPL3 /// PKD1P1	100288332 /// 100506193 /// 23117 /// 339044 /// 642778 /// 642799 /// 9284	0001502 // cartilage condensation // inferred from electronic annotation /// 0001568 // blood vessel development // inferred from electronic annotation /// 0001701 // in utero embryonic development // inferred from electronic annotation /// 0001701 // in utero embryonic development // inferred from sequence or structural similarity /// 0001822 // kidney development // inferred from electronic ann…	0002133 // polycystin complex // inferred from electronic annotation /// 0002133 // polycystin complex // inferred from sequence or structural similarity /// 0005634 // nucleus // inferred from electronic annotation /// 0005634 // nucleus // inferred from sequence or structural similarity /// 0005643 // nuclear pore // inferred from electronic annotation /// 0005737 // cytoplasm // inferred from …	0005261 // cation channel activity // inferred from electronic annotation /// 0005261 // cation channel activity // inferred from sequence or structural similarity /// 0005515 // protein binding // inferred from physical interaction /// 0019901 // protein kinase binding // inferred from physical interaction /// 0019904 // protein domain specific binding // inferred from physical interaction /// 0…	chr16:70011367-70023987 (-) // 99.26 // q22.1
11729410_a_at	0.0123174	0.0809307	-0.0720017	-0.0123172	-0.154915	0.0443368	0.710441	0.551326	1.03386	0.0480473	1.03386	up	ZNF415	55786	0006351 // transcription, DNA-dependent // inferred from electronic annotation /// 0006355 // regulation of transcription, DNA-dependent // inferred from electronic annotation	0005622 // intracellular // inferred from electronic annotation /// 0005634 // nucleus // inferred from electronic annotation /// 0005730 // nucleolus // inferred from direct assay /// 0005737 // cytoplasm // inferred from direct assay /// 0005737 // cytoplasm // inferred from electronic annotation /// 0015630 // microtubule cytoskeleton // inferred from direct assay	0003676 // nucleic acid binding // inferred from electronic annotation /// 0003677 // DNA binding // inferred from electronic annotation /// 0008270 // zinc ion binding // inferred from electronic annotation /// 0046872 // metal ion binding // inferred from electronic annotation	chr19:53611132-53636145 (-) // 91.41 // q13.42
11721848_at	-0.00368977	0.119732	-0.000319481	0.00925446	0.000319481	-0.0656385	0.482784	0.28969	1.04049	0.0572625	1.04049	up	REEP2	51308		0016020 // membrane // inferred from electronic annotation /// 0016021 // integral to membrane // inferred from electronic annotation	0004872 // receptor activity // inferred from electronic annotation	chr5:137774732-137782658 (+) // 92.04 // q31.2
11761778_a_at	0.158888	0.265962	0.0408754	-0.151505	-0.0408754	-0.11647	0.103221	0.0238076	1.19598	0.258192	1.19598	up	WDR45	11152	0000045 // autophagic vacuole assembly // not recorded	0005737 // cytoplasm // not recorded	0005083 // small GTPase regulator activity // inferred from electronic annotation /// 0032266 // phosphatidylinositol-3-phosphate binding // not recorded /// 0080025 // phosphatidylinositol-3,5-bisphosphate binding // not recorded	chrX:48934732-48937553 (-) // 74.25 // p11.23
11731939_a_at	0.0329058	-0.271358	-0.0114181	0.10356	0.0114179	-0.088942	0.628171	0.450078	-1.06582	-0.0919686	1.06582	down	UCP3	7352	0000303 // response to superoxide // inferred from electronic annotation /// 0001666 // response to hypoxia // inferred from electronic annotation /// 0006629 // lipid metabolic process // traceable author statement /// 0006631 // fatty acid metabolic process // inferred from electronic annotation /// 0006810 // transport // inferred from electronic annotation /// 0006839 // mitochondrial transpo…	0005739 // mitochondrion // traceable author statement /// 0005739 // mitochondrion // inferred from electronic annotation /// 0005743 // mitochondrial inner membrane // traceable author statement /// 0005743 // mitochondrial inner membrane // inferred from electronic annotation /// 0016020 // membrane // inferred from electronic annotation /// 0016021 // integral to membrane // inferred from ele…	0005215 // transporter activity // traceable author statement /// 0017077 // oxidative phosphorylation uncoupler activity // inferred from electronic annotation	chr11:73711326-73720563 (-) // 92.25 // q13.4
11743553_a_at	-0.0673737	-0.176124	0.0829959	-0.199088	0.0673737	0.098352	0.847178	0.74311	-1.02981	-0.04238	1.02981	down	KIN	22944	0006260 // DNA replication // inferred from direct assay /// 0006260 // DNA replication // inferred from electronic annotation /// 0006281 // DNA repair // inferred from electronic annotation /// 0006310 // DNA recombination // inferred from electronic annotation /// 0006397 // mRNA processing // traceable author statement /// 0006397 // mRNA processing // inferred from electronic annotation /// …	0005622 // intracellular // inferred from electronic annotation /// 0005634 // nucleus // traceable author statement /// 0005634 // nucleus // inferred from electronic annotation /// 0005737 // cytoplasm // inferred from electronic annotation /// 0016363 // nuclear matrix // inferred from direct assay	0003677 // DNA binding // traceable author statement /// 0003677 // DNA binding // inferred from electronic annotation /// 0003690 // double-stranded DNA binding // inferred from sequence or structural similarity /// 0003690 // double-stranded DNA binding // inferred from electronic annotation /// 0003723 // RNA binding // inferred from direct assay /// 0003723 // RNA binding // inferred from ele…	chr10:7797191-7829935 (-) // 76.66 // p14
11758285_s_at	-0.0621519	-0.0294943	-0.0503044	0.0294943	0.078866	0.0374355	0.0470551	0.0060168	-1.06874	-0.0959154	1.06874	down	GTF3C1	2975	0006351 // transcription, DNA-dependent // inferred by curator /// 0006351 // transcription, DNA-dependent // inferred from electronic annotation /// 0006383 // transcription from RNA polymerase III promoter // inferred by curator /// 0006383 // transcription from RNA polymerase III promoter // traceable author statement /// 0009303 // rRNA transcription // traceable author statement /// 0009304 …	0000127 // transcription factor TFIIIC complex // inferred from direct assay /// 0000127 // transcription factor TFIIIC complex // inferred from electronic annotation /// 0005634 // nucleus // inferred from electronic annotation /// 0005654 // nucleoplasm // traceable author statement /// 0030529 // ribonucleoprotein complex // inferred from electronic annotation	0003677 // DNA binding // inferred by curator /// 0003677 // DNA binding // inferred from electronic annotation /// 0005515 // protein binding // inferred from physical interaction	chr16:27471776-27472301 (-) // 89.74 // p12.1
11757037_s_at	0.0341368	0.076355	0.0693655	-0.18927	-0.191506	-0.0341377	0.0956283	0.0209842	1.14731	0.198257	1.14731	up	H3F3A /// H3F3B	3020 /// 3021	0006334 // nucleosome assembly // inferred from electronic annotation /// 0007596 // blood coagulation // traceable author statement	0000786 // nucleosome // inferred from electronic annotation /// 0005576 // extracellular region // traceable author statement /// 0005634 // nucleus // inferred from direct assay /// 0005634 // nucleus // inferred from electronic annotation /// 0005654 // nucleoplasm // traceable author statement /// 0005694 // chromosome // inferred from electronic annotation	0003677 // DNA binding // inferred from electronic annotation	chr17:73774152-73775853 (-) // 99.82 // q25.1
11724973_a_at	-0.0430951	-0.0964723	-0.0763197	0.0430951	0.363011	0.136087	0.180329	0.0585138	-1.19143	-0.252693	1.19143	down	MYRIP	25924	0006886 // intracellular protein transport // inferred from electronic annotation /// 0032024 // positive regulation of insulin secretion // inferred from sequence or structural similarity	0001750 // photoreceptor outer segment // inferred from electronic annotation /// 0005622 // intracellular // inferred from electronic annotation /// 0005737 // cytoplasm // inferred from electronic annotation /// 0015629 // actin cytoskeleton // inferred from electronic annotation /// 0030133 // transport vesicle // inferred from electronic annotation /// 0031045 // dense core granule // inferre…	0003779 // actin binding // inferred from electronic annotation /// 0005515 // protein binding // inferred from physical interaction /// 0008270 // zinc ion binding // non-traceable author statement /// 0017022 // myosin binding // inferred from electronic annotation /// 0017137 // Rab GTPase binding // inferred from electronic annotation /// 0046872 // metal ion binding // inferred from electron…	chr3:39850913-40301812 (+) // 93.45 // p22.1
11730180_s_at	-0.0477939	-0.0945435	0.0243201	-0.0243201	0.218994	0.134953	0.298959	0.132969	-1.10897	-0.149214	1.10897	down	KDSR	2531	0006665 // sphingolipid metabolic process // traceable author statement /// 0006665 // sphingolipid metabolic process // inferred from electronic annotation /// 0006666 // 3-keto-sphinganine metabolic process // inferred from direct assay /// 0008152 // metabolic process // inferred from electronic annotation /// 0030148 // sphingolipid biosynthetic process // traceable author statement /// 00301…	0005615 // extracellular space // traceable author statement /// 0005783 // endoplasmic reticulum // inferred from direct assay /// 0005783 // endoplasmic reticulum // inferred from electronic annotation /// 0005789 // endoplasmic reticulum membrane // traceable author statement /// 0005789 // endoplasmic reticulum membrane // inferred from electronic annotation /// 0016020 // membrane // inferre…	0000166 // nucleotide binding // inferred from electronic annotation /// 0016491 // oxidoreductase activity // inferred from electronic annotation /// 0047560 // 3-dehydrosphinganine reductase activity // inferred from direct assay /// 0047560 // 3-dehydrosphinganine reductase activity // inferred from electronic annotation	chr18:60994807-61034516 (-) // 81.73 // q21.33
11724053_a_at	0.0064745	0.103324	-0.00861835	-0.0579743	0.0697985	-0.0064745	0.721021	0.565519	1.02239	0.0319436	1.02239	up	FGFRL1	53834	0001501 // skeletal system development // inferred from electronic annotation /// 0001558 // regulation of cell growth // non-traceable author statement /// 0003179 // heart valve morphogenesis // inferred from electronic annotation /// 0008285 // negative regulation of cell proliferation // inferred from electronic annotation /// 0008543 // fibroblast growth factor receptor signaling pathway // …	0005886 // plasma membrane // inferred from direct assay /// 0005886 // plasma membrane // inferred from electronic annotation /// 0016020 // membrane // inferred from electronic annotation /// 0016021 // integral to membrane // inferred from electronic annotation	0004872 // receptor activity // inferred from electronic annotation /// 0005007 // fibroblast growth factor-activated receptor activity // inferred from direct assay /// 0005007 // fibroblast growth factor-activated receptor activity // inferred from electronic annotation /// 0008201 // heparin binding // inferred from direct assay /// 0017134 // fibroblast growth factor binding // inferred from …	chr4:1006240-1020686 (+) // 75.49 // p16.3
11741696_x_at	0.0331163	-0.0513306	-0.0389214	0.0388813	0.07658	-0.0331163	0.517192	0.326063	-1.03275	-0.0464936	1.03275	down	NSUN5P1	155400				chr7:75039645-75046065 (+) // 100.0 // q11.23 /// chr7:72418837-72425261 (-) // 98.71 // q11.23 /// chr7:72717226-72722792 (-) // 96.34 // q11.23
11751535_s_at	0.348346	0.293447	-0.126549	-0.0981998	0.0378871	-0.0378871	0.449499	0.257718	1.15227	0.204481	1.15227	up	CA3	761	0006730 // one-carbon metabolic process // inferred from electronic annotation /// 0006979 // response to oxidative stress // inferred from electronic annotation	0005737 // cytoplasm // inferred from electronic annotation	0004089 // carbonate dehydratase activity // inferred from electronic annotation /// 0004089 // carbonate dehydratase activity // traceable author statement /// 0008270 // zinc ion binding // inferred from electronic annotation /// 0016151 // nickel cation binding // inferred from electronic annotation /// 0016829 // lyase activity // inferred from electronic annotation /// 0046872 // metal ion b…	chr8:86351086-86360746 (+) // 99.91 // q21.2
11716209_a_at	-0.145965	-0.217198	-0.225702	0.145965	0.19514	0.191178	0.0110535	0.000232574	-1.29569	-0.373716	1.29569	down	VPS28	51160	0006810 // transport // inferred from electronic annotation /// 0015031 // protein transport // inferred from electronic annotation /// 0016032 // viral reproduction // traceable author statement /// 0016044 // cellular membrane organization // traceable author statement /// 0016197 // endosomal transport // traceable author statement /// 0031397 // negative regulation of protein ubiquitination /…	0005737 // cytoplasm // inferred from direct assay /// 0005768 // endosome // inferred from direct assay /// 0005768 // endosome // inferred from electronic annotation /// 0005829 // cytosol // inferred from direct assay /// 0005886 // plasma membrane // inferred from electronic annotation /// 0010008 // endosome membrane // traceable author statement /// 0016020 // membrane // inferred from elec…	0005515 // protein binding // inferred from physical interaction	chr8:145649000-145653895 (-) // 69.48 // q24.3
11734043_at	-0.123761	-0.175648	0.0160604	0.165833	0.0139494	-0.0139494	0.301053	0.134537	-1.10936	-0.149727	1.10936	down	KIAA0408 /// SOGA3	387104 /// 9729		0016020 // membrane // inferred from electronic annotation /// 0016021 // integral to membrane // inferred from electronic annotation	0005515 // protein binding // inferred from physical interaction	chr6:127761734-127840792 (-) // 96.66 // q22.33
11762934_at	0.276071	0.338184	-0.0371904	-0.0110257	0.0110259	-0.0864525	0.307046	0.138738	1.16568	0.221172	1.16568	up	CD300LG	146894		0005768 // endosome // inferred from electronic annotation /// 0005886 // plasma membrane // inferred from electronic annotation /// 0016020 // membrane // inferred from electronic annotation /// 0016021 // integral to membrane // inferred from electronic annotation /// 0016323 // basolateral plasma membrane // inferred from electronic annotation /// 0016324 // apical plasma membrane // inferred …	0004872 // receptor activity // inferred from electronic annotation	chr17:41924523-41935518 (+) // 75.83 // q21.31
11737888_a_at	0.119356	-0.0892854	0.11304	0.0263066	-0.0823944	-0.0263064	0.562548	0.37502	1.05348	0.0751683	1.05348	up	HRH4	59340	0006954 // inflammatory response // inferred from electronic annotation /// 0007165 // signal transduction // inferred from electronic annotation /// 0007186 // G-protein coupled receptor signaling pathway // inferred from electronic annotation	0005624 // membrane fraction // inferred from electronic annotation /// 0005886 // plasma membrane // traceable author statement /// 0005886 // plasma membrane // inferred from electronic annotation /// 0016020 // membrane // inferred from electronic annotation /// 0016021 // integral to membrane // non-traceable author statement /// 0016021 // integral to membrane // inferred from electronic ann…	0004871 // signal transducer activity // inferred from electronic annotation /// 0004872 // receptor activity // inferred from electronic annotation /// 0004930 // G-protein coupled receptor activity // inferred from electronic annotation /// 0004969 // histamine receptor activity // non-traceable author statement /// 0004969 // histamine receptor activity // inferred from electronic annotation	chr18:22040592-22059920 (+) // 59.72 // q11.2
11718294_s_at	-0.0193615	-0.0118465	-0.0503616	0.0118465	0.0948095	0.0272274	0.187886	0.0627663	-1.05104	-0.0718176	1.05104	down	NME1-NME2 /// NME2	4831 /// 654364	0002762 // negative regulation of myeloid leukocyte differentiation // inferred from electronic annotation /// 0006165 // nucleoside diphosphate phosphorylation // inferred from direct assay /// 0006165 // nucleoside diphosphate phosphorylation // inferred from electronic annotation /// 0006183 // GTP biosynthetic process // inferred from electronic annotation /// 0006228 // UTP biosynthetic proc…	0001726 // ruffle // inferred from direct assay /// 0005625 // soluble fraction // inferred from electronic annotation /// 0005634 // nucleus // non-traceable author statement /// 0005634 // nucleus // inferred from electronic annotation /// 0005634 // nucleus // traceable author statement /// 0005737 // cytoplasm // inferred from direct assay /// 0005737 // cytoplasm // inferred from electronic …	0000166 // nucleotide binding // inferred from electronic annotation /// 0000287 // magnesium ion binding // inferred from direct assay /// 0003677 // DNA binding // inferred from electronic annotation /// 0003700 // sequence-specific DNA binding transcription factor activity // traceable author statement /// 0004536 // deoxyribonuclease activity // inferred from direct assay /// 0004550 // nucle…	chr17:49230925-49249104 (+) // 72.48 // q21.33
11743861_a_at	-0.238425	-0.195552	-0.0898628	0.0898628	0.132103	0.132948	0.0337877	0.00321505	-1.22512	-0.292918	1.22512	down	NIPSNAP3A	25934		0005737 // cytoplasm // inferred from electronic annotation /// 0005829 // cytosol // inferred from electronic annotation	0005515 // protein binding // inferred from physical interaction	chr9:107509870-107522400 (+) // 96.54 // q31.1
11715832_s_at	-0.0753298	-0.113771	-0.000883102	0.000883102	0.00501728	0.0510902	0.234206	0.0891259	-1.05872	-0.082325	1.05872	down	SURF4	6836	0007030 // Golgi organization // inferred from mutant phenotype /// 0010638 // positive regulation of organelle organization // inferred from mutant phenotype /// 0032527 // protein exit from endoplasmic reticulum // inferred from mutant phenotype /// 0034498 // early endosome to Golgi transport // inferred from mutant phenotype	0000139 // Golgi membrane // inferred from electronic annotation /// 0005783 // endoplasmic reticulum // inferred from electronic annotation /// 0005789 // endoplasmic reticulum membrane // inferred from electronic annotation /// 0005793 // endoplasmic reticulum-Golgi intermediate compartment // inferred from direct assay /// 0005794 // Golgi apparatus // inferred from electronic annotation /// 0…	0005515 // protein binding // inferred from physical interaction	chr9:136228335-136243000 (-) // 95.94 // q34.2
11730835_a_at	-0.0256462	0.0483685	0.100401	-0.16888	0.00774574	-0.00774574	0.409478	0.221514	1.0698	0.0973345	1.0698	up	MTX2	10651	0006626 // protein targeting to mitochondrion // inferred from electronic annotation /// 0006626 // protein targeting to mitochondrion // traceable author statement /// 0006810 // transport // inferred from electronic annotation /// 0006839 // mitochondrial transport // traceable author statement /// 0015031 // protein transport // inferred from electronic annotation /// 0044267 // cellular prote…	0005739 // mitochondrion // inferred from electronic annotation /// 0005741 // mitochondrial outer membrane // inferred from electronic annotation /// 0005741 // mitochondrial outer membrane // traceable author statement /// 0016020 // membrane // inferred from electronic annotation		chr2:177134143-177202751 (+) // 97.76 // q31.1
11723092_at	-0.00716019	0.0878382	0.00716019	-0.0513287	-0.0518365	0.0367966	0.478384	0.285597	1.03627	0.0514023	1.03627	up	FNIP2	57600	0001932 // regulation of protein phosphorylation // inferred from direct assay /// 0006468 // protein phosphorylation // inferred from direct assay /// 0006974 // response to DNA damage stimulus // inferred from electronic annotation /// 0008630 // DNA damage response, signal transduction resulting in induction of apoptosis // inferred from sequence or structural similarity	0005634 // nucleus // inferred from direct assay /// 0005730 // nucleolus // inferred from direct assay /// 0005737 // cytoplasm // inferred from direct assay /// 0005737 // cytoplasm // inferred from electronic annotation /// 0005886 // plasma membrane // inferred from direct assay	0005515 // protein binding // inferred from physical interaction	chr4:159690165-159828201 (+) // 97.59 // q32.1
11725177_at	0.138298	-0.060287	0.0171156	-0.168666	0.279802	-0.0171156	0.999071	0.998078	1.00026	0.000368512	1.00026	up	KCTD11	147040	0007049 // cell cycle // inferred from electronic annotation /// 0007275 // multicellular organismal development // inferred from electronic annotation /// 0007399 // nervous system development // inferred from electronic annotation /// 0030154 // cell differentiation // inferred from electronic annotation /// 0040008 // regulation of growth // inferred from electronic annotation /// 0042127 // r…	0005737 // cytoplasm // inferred from electronic annotation		chr17:7255207-7258263 (+) // 94.51 // p13.1
11762768_at	0.00678349	-0.00678349	0.0125141	0.1553	-0.259284	-0.0821579	0.755312	0.611131	1.04697	0.0662186	1.04697	up	ZNF215	7762	0006351 // transcription, DNA-dependent // inferred from electronic annotation /// 0006355 // regulation of transcription, DNA-dependent // non-traceable author statement /// 0006355 // regulation of transcription, DNA-dependent // inferred from electronic annotation /// 0016032 // viral reproduction // inferred from electronic annotation	0005622 // intracellular // inferred from electronic annotation /// 0005634 // nucleus // inferred from electronic annotation /// 0005634 // nucleus // non-traceable author statement	0003676 // nucleic acid binding // inferred from electronic annotation /// 0003677 // DNA binding // inferred from electronic annotation /// 0003700 // sequence-specific DNA binding transcription factor activity // inferred from electronic annotation /// 0003700 // sequence-specific DNA binding transcription factor activity // non-traceable author statement /// 0008270 // zinc ion binding // non-…	chr11:6953416-6977013 (+) // 62.35 // p15.4
11743965_s_at	-0.249074	-0.289926	-0.259334	0.275571	0.352468	0.249074	0.00805578	7.44796e-05	-1.47272	-0.558482	1.47272	down	CERCAM /// LOC100506065	100506065 /// 51148	0006928 // cellular component movement // traceable author statement /// 0007155 // cell adhesion // inferred from direct assay /// 0007155 // cell adhesion // inferred from electronic annotation /// 0007159 // leukocyte cell-cell adhesion // traceable author statement /// 0009103 // lipopolysaccharide biosynthetic process // inferred from electronic annotation	0005783 // endoplasmic reticulum // inferred from electronic annotation /// 0005788 // endoplasmic reticulum lumen // inferred from electronic annotation /// 0005886 // plasma membrane // non-traceable author statement		chr9:131182759-131199628 (+) // 92.03 // q34.11
11741324_s_at	-0.180522	-0.15688	0.0594544	0.111779	-0.0594544	0.0974178	0.389936	0.203995	-1.10386	-0.142563	1.10386	down	TRIM51 /// TRIM51EP /// TRIM51GP /// TRIM51HP	120824 /// 399940 /// 440041 /// 84767		0005622 // intracellular // inferred from electronic annotation	0008270 // zinc ion binding // inferred from electronic annotation /// 0046872 // metal ion binding // inferred from electronic annotation	chr11:55650772-55659282 (+) // 98.6 // q11 /// chr11:89586007-89596233 (+) // 95.63 // q14.3 /// chr11:89714612-89724840 (-) // 95.51 // q14.3 /// chr11:55059364-55067885 (-) // 95.33 // q11
11735795_at	0.072196	0.0476651	0.0185375	-0.0398693	-0.018538	-0.312078	0.323867	0.151184	1.12477	0.169628	1.12477	up	GPSM1	26086	0007165 // signal transduction // inferred from electronic annotation /// 0007275 // multicellular organismal development // inferred from electronic annotation /// 0007399 // nervous system development // inferred from electronic annotation /// 0008277 // regulation of G-protein coupled receptor protein signaling pathway // inferred from electronic annotation /// 0030154 // cell differentiation …	0000139 // Golgi membrane // inferred from electronic annotation /// 0005634 // nucleus // inferred from direct assay /// 0005730 // nucleolus // inferred from direct assay /// 0005737 // cytoplasm // inferred from electronic annotation /// 0005783 // endoplasmic reticulum // inferred from electronic annotation /// 0005789 // endoplasmic reticulum membrane // inferred from electronic annotation /…	0001965 // G-protein alpha-subunit binding // inferred from electronic annotation /// 0005092 // GDP-dissociation inhibitor activity // inferred from electronic annotation /// 0030695 // GTPase regulator activity // inferred from electronic annotation	chr9:139221931-139236801 (+) // 86.97 // q34.3
11741004_a_at	0.000658512	-0.000658512	-0.0441623	0.000658512	-0.0567441	0.13019	0.693003	0.528686	-1.0277	-0.0394221	1.0277	down	ALS2CR8	79800	0006355 // regulation of transcription, DNA-dependent // inferred from electronic annotation	0005634 // nucleus // inferred from electronic annotation /// 0005654 // nucleoplasm // inferred from electronic annotation /// 0005730 // nucleolus // inferred from electronic annotation	0003700 // sequence-specific DNA binding transcription factor activity // inferred from electronic annotation	chr2:203776940-203851060 (+) // 91.59 // q33.2
11763798_a_at	-0.10385	-0.211537	-0.0143118	0.23453	0.0143116	0.131097	0.164668	0.0503754	-1.17817	-0.236546	1.17817	down	STMN4	81551	0035556 // intracellular signal transduction // inferred from electronic annotation	0005622 // intracellular // inferred from electronic annotation /// 0005794 // Golgi apparatus // inferred from electronic annotation /// 0030424 // axon // inferred from electronic annotation /// 0030426 // growth cone // inferred from electronic annotation /// 0042995 // cell projection // inferred from electronic annotation		chr8:27096856-27115921 (-) // 99.84 // p21.2
11731992_x_at	0.139776	0.119999	-0.060998	-0.0719013	0.0296173	-0.0296173	0.461213	0.268888	1.06454	0.0902262	1.06454	up	TROAP	10024	0007155 // cell adhesion // inferred from electronic annotation /// 0007155 // cell adhesion // traceable author statement	0005737 // cytoplasm // inferred from electronic annotation /// 0005737 // cytoplasm // traceable author statement	0005515 // protein binding // inferred from physical interaction	chr12:49716970-49718160 (+) // 76.39 // q13.12
11732719_at	-0.0147941	0.0147941	-0.11182	0.135982	-0.11182	0.0150986	0.723116	0.568348	-1.03552	-0.0503602	1.03552	down	EREG	2069	0001525 // angiogenesis // inferred from electronic annotation /// 0001550 // ovarian cumulus expansion // inferred from sequence or structural similarity /// 0001550 // ovarian cumulus expansion // inferred from electronic annotation /// 0001556 // oocyte maturation // inferred from sequence or structural similarity /// 0001556 // oocyte maturation // inferred from electronic annotation /// 0001…	0005576 // extracellular region // traceable author statement /// 0005576 // extracellular region // inferred from electronic annotation /// 0005615 // extracellular space // inferred from direct assay /// 0005615 // extracellular space // inferred from electronic annotation /// 0005886 // plasma membrane // inferred from electronic annotation /// 0005887 // integral to plasma membrane // traceab…	0005154 // epidermal growth factor receptor binding // inferred from sequence or structural similarity /// 0005154 // epidermal growth factor receptor binding // traceable author statement /// 0005154 // epidermal growth factor receptor binding // inferred from electronic annotation /// 0005515 // protein binding // inferred from physical interaction /// 0008083 // growth factor activity // infer…	chr4:75230859-75254477 (+) // 83.41 // q13.3
11740723_x_at	0.163419	0.342145	0.0540833	-0.0540833	-0.0976014	-0.381618	0.166935	0.051559	1.28727	0.364316	1.28727	up	LGALS9B /// LGALS9C	284194 /// 654346			0030246 // carbohydrate binding // inferred from electronic annotation	chr17:18380101-18398173 (+) // 94.88 // p11.2 /// chr17:20352793-20370848 (-) // 95.06 // p11.2
11751552_at	-0.122464	0.162503	0.135176	-0.061048	0.061048	-0.297097	0.511877	0.320319	1.1153	0.157437	1.1153	up	RNF223	401934		0016020 // membrane // inferred from electronic annotation /// 0016021 // integral to membrane // inferred from electronic annotation	0008270 // zinc ion binding // inferred from electronic annotation /// 0046872 // metal ion binding // inferred from electronic annotation	chr1:1007125-1009687 (-) // 95.1 // p36.33
11734940_a_at	-0.0747232	-0.149695	-0.152685	0.3048	0.213149	0.0747232	0.0643631	0.0106861	-1.25115	-0.323259	1.25115	down	SLC16A9	220963	0006810 // transport // inferred from electronic annotation /// 0046415 // urate metabolic process // inferred from mutant phenotype /// 0055085 // transmembrane transport // inferred from electronic annotation	0005886 // plasma membrane // inferred from electronic annotation /// 0016020 // membrane // inferred from electronic annotation /// 0016021 // integral to membrane // inferred from electronic annotation	0015293 // symporter activity // inferred from electronic annotation	chr10:61410522-61469837 (-) // 91.24 // q21.2
11755071_a_at	-0.139224	-0.0102863	0.0219488	0.158956	-0.0882273	0.0102863	0.645358	0.469434	-1.04937	-0.0695255	1.04937	down	HMCN1	83872	0007596 // blood coagulation // inferred from electronic annotation /// 0007601 // visual perception // inferred from electronic annotation /// 0050896 // response to stimulus // inferred from electronic annotation	0005576 // extracellular region // inferred from electronic annotation /// 0005578 // proteinaceous extracellular matrix // inferred from electronic annotation /// 0005604 // basement membrane // inferred from electronic annotation /// 0005938 // cell cortex // inferred from electronic annotation /// 0016020 // membrane // inferred from electronic annotation /// 0030054 // cell junction // inferr…	0004888 // transmembrane signaling receptor activity // inferred from electronic annotation /// 0005509 // calcium ion binding // inferred from electronic annotation	chr1:186097341-186160079 (+) // 96.21 // q31.1
11759789_x_at	0.153684	-0.100241	-0.0239558	-0.0365832	0.0239558	0.132534	0.855166	0.754623	-1.02111	-0.0301397	1.02111	down	NLGN4Y	22829	0007155 // cell adhesion // inferred from electronic annotation /// 0007416 // synapse assembly // not recorded	0005886 // plasma membrane // inferred from electronic annotation /// 0005887 // integral to plasma membrane // not recorded /// 0009986 // cell surface // not recorded /// 0014069 // postsynaptic density // inferred from electronic annotation /// 0016020 // membrane // inferred from electronic annotation /// 0016021 // integral to membrane // inferred from electronic annotation /// 0030054 // ce…	0004091 // carboxylesterase activity // not recorded /// 0004872 // receptor activity // not recorded /// 0005515 // protein binding // inferred from physical interaction /// 0042043 // neurexin family protein binding // not recorded	chrY:16734097-16845419 (+) // 80.05 // q11.221
11750395_a_at	-0.119718	0.0166655	-0.0886812	0.117674	0.0269556	-0.0166655	0.302893	0.135792	-1.07666	-0.106566	1.07666	down	GLI2	2736	0000122 // negative regulation of transcription from RNA polymerase II promoter // inferred from electronic annotation /// 0000122 // negative regulation of transcription from RNA polymerase II promoter // inferred from mutant phenotype /// 0001501 // skeletal system development // inferred from electronic annotation /// 0001501 // skeletal system development // inferred from sequence or structur…	0005622 // intracellular // inferred from electronic annotation /// 0005624 // membrane fraction // inferred from electronic annotation /// 0005634 // nucleus // inferred from direct assay /// 0005634 // nucleus // inferred from electronic annotation /// 0005737 // cytoplasm // inferred from electronic annotation /// 0005929 // cilium // inferred from electronic annotation /// 0031512 // motile p…	0003676 // nucleic acid binding // inferred from electronic annotation /// 0003677 // DNA binding // inferred from electronic annotation /// 0003682 // chromatin binding // inferred from electronic annotation /// 0003700 // sequence-specific DNA binding transcription factor activity // inferred from direct assay /// 0003700 // sequence-specific DNA binding transcription factor activity // inferre…	chr2:121554871-121748562 (+) // 99.96 // q14.2
11738202_x_at	-0.0887089	-0.0717964	-0.15086	0.0717964	0.188359	0.0951395	0.0496794	0.00664002	-1.16653	-0.22222	1.16653	down	DAXX	1616	0000281 // cytokinesis after mitosis // inferred from electronic annotation /// 0006351 // transcription, DNA-dependent // inferred from electronic annotation /// 0006355 // regulation of transcription, DNA-dependent // inferred from direct assay /// 0006355 // regulation of transcription, DNA-dependent // inferred from electronic annotation /// 0006915 // apoptotic process // traceable author st…	0000775 // chromosome, centromeric region // inferred from electronic annotation /// 0000792 // heterochromatin // inferred from electronic annotation /// 0005634 // nucleus // inferred from direct assay /// 0005634 // nucleus // inferred from mutant phenotype /// 0005634 // nucleus // inferred from electronic annotation /// 0005654 // nucleoplasm // inferred from electronic annotation /// 000569…	0002039 // p53 binding // inferred from physical interaction /// 0005057 // receptor signaling protein activity // traceable author statement /// 0005515 // protein binding // inferred from physical interaction /// 0008134 // transcription factor binding // inferred from direct assay /// 0019899 // enzyme binding // inferred from physical interaction /// 0031072 // heat shock protein binding // t…	chr6:33286335-33290793 (-) // 94.47 // p21.32
11721048_s_at	-0.164516	-0.216191	-0.0111022	0.0617847	0.0111017	0.0939503	0.159676	0.0480433	-1.13777	-0.186215	1.13777	down	N6AMT2	221143	0032259 // methylation // inferred from electronic annotation		0003676 // nucleic acid binding // inferred from electronic annotation /// 0008168 // methyltransferase activity // inferred from electronic annotation /// 0016740 // transferase activity // inferred from electronic annotation	chr13:21302638-21348057 (-) // 88.65 // q12.11
11725050_a_at	-0.0167594	0.351128	0.000963211	0.0928712	-0.000963211	-0.0938249	0.62025	0.440321	1.08104	0.112416	1.08104	up	FAIM2	23017	0006915 // apoptotic process // inferred from electronic annotation /// 0006916 // anti-apoptosis // non-traceable author statement /// 0007417 // central nervous system development // inferred from electronic annotation /// 0021549 // cerebellum development // inferred from sequence or structural similarity /// 0021549 // cerebellum development // inferred from electronic annotation /// 0021680 …	0005886 // plasma membrane // inferred from electronic annotation /// 0016020 // membrane // inferred from electronic annotation /// 0016021 // integral to membrane // inferred from electronic annotation /// 0030054 // cell junction // inferred from electronic annotation /// 0045121 // membrane raft // inferred from direct assay /// 0045121 // membrane raft // inferred from electronic annotation …		chr12:50260679-50298000 (-) // 94.11 // q13.12
11754927_x_at	-0.128534	-0.0682726	-0.226127	0.0818901	0.160473	0.0682726	0.0646331	0.010748	-1.1847	-0.244523	1.1847	down	PRKACB	5567	0005975 // carbohydrate metabolic process // traceable author statement /// 0006006 // glucose metabolic process // traceable author statement /// 0006094 // gluconeogenesis // traceable author statement /// 0006112 // energy reserve metabolic process // traceable author statement /// 0006468 // protein phosphorylation // inferred from direct assay /// 0006468 // protein phosphorylation // inferr…	0005634 // nucleus // inferred from electronic annotation /// 0005654 // nucleoplasm // traceable author statement /// 0005737 // cytoplasm // inferred from electronic annotation /// 0005813 // centrosome // inferred from direct assay /// 0005829 // cytosol // traceable author statement /// 0005886 // plasma membrane // inferred from electronic annotation /// 0005952 // cAMP-dependent protein kin…	0000166 // nucleotide binding // inferred from electronic annotation /// 0000287 // magnesium ion binding // inferred from direct assay /// 0004672 // protein kinase activity // inferred from electronic annotation /// 0004674 // protein serine/threonine kinase activity // inferred from electronic annotation /// 0004691 // cAMP-dependent protein kinase activity // inferred from direct assay /// 00…	chr1:84630322-84670977 (+) // 93.82 // p31.1
11733355_x_at	-0.250099	-0.0556462	-0.0318205	0.0807691	0.13689	0.0318203	0.184023	0.060573	-1.14527	-0.195682	1.14527	down	C5AR1	728	0000187 // activation of MAPK activity // traceable author statement /// 0006935 // chemotaxis // traceable author statement /// 0006935 // chemotaxis // inferred from electronic annotation /// 0006955 // immune response // traceable author statement /// 0006968 // cellular defense response // traceable author statement /// 0007165 // signal transduction // traceable author statement /// 0007165 …	0005886 // plasma membrane // traceable author statement /// 0005886 // plasma membrane // inferred from electronic annotation /// 0005887 // integral to plasma membrane // traceable author statement /// 0016020 // membrane // inferred from electronic annotation /// 0016021 // integral to membrane // inferred from electronic annotation	0004871 // signal transducer activity // inferred from electronic annotation /// 0004872 // receptor activity // inferred from electronic annotation /// 0004930 // G-protein coupled receptor activity // inferred from electronic annotation /// 0004942 // anaphylatoxin receptor activity // inferred from electronic annotation /// 0004944 // C5a anaphylatoxin receptor activity // inferred from electr…	chr19:47813074-47825323 (+) // 71.91 // q13.32
11721523_s_at	0.123163	0.174193	0.198741	-0.319394	-0.288897	-0.123163	0.0338934	0.00323586	1.32793	0.409184	1.32793	up	ZNF706	51123		0005622 // intracellular // inferred from electronic annotation	0008270 // zinc ion binding // inferred from electronic annotation /// 0046872 // metal ion binding // inferred from electronic annotation	chr8:102209271-102217960 (-) // 97.31 // q22.3
11743114_at	0.287598	0.331856	0.312525	-0.528221	-0.514221	-0.287598	0.0160868	0.000673825	1.68647	0.754006	1.68647	up	DHX15	1665	0006397 // mRNA processing // inferred from electronic annotation /// 0006397 // mRNA processing // traceable author statement /// 0008380 // RNA splicing // inferred by curator /// 0008380 // RNA splicing // inferred from electronic annotation	0005634 // nucleus // traceable author statement /// 0005634 // nucleus // inferred from electronic annotation /// 0005689 // U12-type spliceosomal complex // inferred from direct assay /// 0005730 // nucleolus // inferred from electronic annotation	0000166 // nucleotide binding // inferred from electronic annotation /// 0003676 // nucleic acid binding // inferred from electronic annotation /// 0003724 // RNA helicase activity // traceable author statement /// 0004386 // helicase activity // inferred from electronic annotation /// 0005524 // ATP binding // inferred from electronic annotation /// 0008026 // ATP-dependent helicase activity // …	chr4:24529097-24586226 (-) // 96.31 // p15.2
11722186_a_at	-0.0959349	-0.00150013	-0.0949516	0.00150013	0.11164	0.185949	0.178605	0.0575933	-1.12025	-0.163825	1.12025	down	AKT1	207	0000060 // protein import into nucleus, translocation // inferred from mutant phenotype /// 0001893 // maternal placenta development // inferred from electronic annotation /// 0001934 // positive regulation of protein phosphorylation // inferred from direct assay /// 0005975 // carbohydrate metabolic process // inferred from electronic annotation /// 0005977 // glycogen metabolic process // infer…	0005625 // soluble fraction // inferred from electronic annotation /// 0005634 // nucleus // inferred from direct assay /// 0005634 // nucleus // traceable author statement /// 0005634 // nucleus // inferred from electronic annotation /// 0005654 // nucleoplasm // traceable author statement /// 0005654 // nucleoplasm // inferred from electronic annotation /// 0005737 // cytoplasm // inferred from…	0000166 // nucleotide binding // inferred from electronic annotation /// 0004672 // protein kinase activity // traceable author statement /// 0004672 // protein kinase activity // inferred from electronic annotation /// 0004674 // protein serine/threonine kinase activity // inferred from direct assay /// 0004674 // protein serine/threonine kinase activity // traceable author statement /// 0004674…	chr14:105235685-105261441 (-) // 94.1 // q32.33
11720622_a_at	-0.0767117	-0.120071	-0.0176105	0.0176105	0.0423412	0.050972	0.108353	0.0257945	-1.07806	-0.108439	1.07806	down	CDK16	5127	0006468 // protein phosphorylation // non-traceable author statement /// 0006468 // protein phosphorylation // inferred from electronic annotation /// 0006468 // protein phosphorylation // traceable author statement /// 0007049 // cell cycle // inferred from electronic annotation /// 0016310 // phosphorylation // inferred from electronic annotation		0000166 // nucleotide binding // inferred from electronic annotation /// 0004672 // protein kinase activity // non-traceable author statement /// 0004672 // protein kinase activity // inferred from electronic annotation /// 0004674 // protein serine/threonine kinase activity // traceable author statement /// 0004674 // protein serine/threonine kinase activity // inferred from electronic annotatio…	chrX:47078075-47089396 (+) // 93.74 // p11.23
11737847_a_at	-0.418288	-0.253983	-0.370015	0.253983	0.303952	0.325996	0.0115186	0.000270444	-1.56057	-0.642073	1.56057	down	MR1	3140	0002474 // antigen processing and presentation of peptide antigen via MHC class I // inferred from electronic annotation /// 0006955 // immune response // inferred from electronic annotation /// 0006955 // immune response // traceable author statement /// 0019882 // antigen processing and presentation // inferred from electronic annotation	0005576 // extracellular region // inferred from electronic annotation /// 0005783 // endoplasmic reticulum // inferred from electronic annotation /// 0005886 // plasma membrane // inferred from electronic annotation /// 0016020 // membrane // inferred from electronic annotation /// 0016021 // integral to membrane // inferred from electronic annotation /// 0042612 // MHC class I protein complex /…	0032393 // MHC class I receptor activity // traceable author statement	chr1:181003104-181024633 (+) // 99.92 // q25.3
11738346_at	-0.0589738	-0.0105815	0.111181	-0.0959671	0.0105815	0.0228081	0.755532	0.611442	1.02437	0.0347345	1.02437	up	ZNF713	349075	0006351 // transcription, DNA-dependent // inferred from electronic annotation /// 0006355 // regulation of transcription, DNA-dependent // inferred from electronic annotation	0005622 // intracellular // inferred from electronic annotation /// 0005634 // nucleus // inferred from electronic annotation	0003676 // nucleic acid binding // inferred from electronic annotation /// 0003677 // DNA binding // inferred from electronic annotation /// 0008270 // zinc ion binding // inferred from electronic annotation /// 0046872 // metal ion binding // inferred from electronic annotation	chr7:55980330-56008433 (+) // 75.8 // p11.2
11723580_at	-0.0857964	-0.113262	-0.033864	0.0460854	0.033864	0.0688353	0.0532428	0.00747826	-1.0922	-0.127236	1.0922	down	C6orf228	221710		0016020 // membrane // inferred from electronic annotation /// 0016021 // integral to membrane // inferred from electronic annotation	0003677 // DNA binding // inferred from electronic annotation	chr6:11094033-11138971 (+) // 76.8 // p24.2
11728834_x_at	-0.00194788	-0.227613	-0.170334	0.00194788	0.076221	0.089529	0.184023	0.0605737	-1.14013	-0.189198	1.14013	down	C4orf32	132720		0016020 // membrane // inferred from electronic annotation /// 0016021 // integral to membrane // inferred from electronic annotation		chr4:113066522-113110237 (+) // 91.55 // q25
11735867_a_at	0.0381899	-0.0715919	0.0282102	0.0159998	-0.0159998	-0.227859	0.609434	0.427621	1.05279	0.0742223	1.05279	up	C5orf46	389336		0005576 // extracellular region // inferred from electronic annotation		chr5:147272271-147286101 (-) // 87.39 // q32
11763325_a_at	0.127192	0.185636	0.111461	-0.32199	-0.111461	-0.128738	0.0617751	0.00987126	1.25599	0.328826	1.25599	up	FER	2241	0000226 // microtubule cytoskeleton organization // inferred from mutant phenotype /// 0000278 // mitotic cell cycle // inferred from mutant phenotype /// 0001932 // regulation of protein phosphorylation // inferred from sequence or structural similarity /// 0006468 // protein phosphorylation // traceable author statement /// 0006468 // protein phosphorylation // inferred from electronic annotati…	0000790 // nuclear chromatin // inferred from direct assay /// 0005634 // nucleus // inferred from direct assay /// 0005634 // nucleus // inferred from electronic annotation /// 0005737 // cytoplasm // inferred from direct assay /// 0005737 // cytoplasm // inferred from electronic annotation /// 0005829 // cytosol // traceable author statement /// 0005856 // cytoskeleton // inferred from electron…	0000166 // nucleotide binding // inferred from electronic annotation /// 0003779 // actin binding // inferred from electronic annotation /// 0004672 // protein kinase activity // inferred from electronic annotation /// 0004713 // protein tyrosine kinase activity // traceable author statement /// 0004713 // protein tyrosine kinase activity // inferred from electronic annotation /// 0004715 // non-…	chr5:108527194-108532539 (+) // 97.54 // q21.3
11737234_s_at	0.297256	-0.0318761	0.403533	0.00540972	-0.0419478	-0.00541019	0.318016	0.146714	1.1785	0.236954	1.1785	up	USP6	9098	0006464 // cellular protein modification process // non-traceable author statement /// 0006508 // proteolysis // inferred from electronic annotation /// 0006511 // ubiquitin-dependent protein catabolic process // inferred from electronic annotation /// 0016579 // protein deubiquitination // inferred from direct assay /// 0032313 // regulation of Rab GTPase activity // inferred from electronic ann…	0005622 // intracellular // inferred from electronic annotation /// 0005737 // cytoplasm // inferred from direct assay /// 0005737 // cytoplasm // inferred from electronic annotation /// 0005764 // lysosome // traceable author statement /// 0005768 // endosome // inferred from electronic annotation /// 0005886 // plasma membrane // inferred from direct assay /// 0005886 // plasma membrane // infe…	0003676 // nucleic acid binding // traceable author statement /// 0004197 // cysteine-type endopeptidase activity // traceable author statement /// 0004221 // ubiquitin thiolesterase activity // inferred from electronic annotation /// 0004843 // ubiquitin-specific protease activity // inferred from direct assay /// 0005097 // Rab GTPase activator activity // inferred from electronic annotation //…	chr17:5031686-5078339 (+) // 97.26 // p13.2
11756771_x_at	0.480205	0.0446806	0.278134	-0.0813222	-0.134216	-0.0446806	0.165729	0.0509382	1.27846	0.354413	1.27846	up	SPTY2D1	144108				chr11:18627948-18634012 (-) // 95.06 // p15.1
11728637_a_at	0.0379629	-0.00481129	0.0181084	-0.00288582	0.00288582	-0.00771999	0.381897	0.197462	1.01372	0.0196599	1.01372	up	ATP5A1	498	0001937 // negative regulation of endothelial cell proliferation // inferred from mutant phenotype /// 0006172 // ADP biosynthetic process // inferred from electronic annotation /// 0006200 // ATP catabolic process // inferred from direct assay /// 0006200 // ATP catabolic process // inferred from electronic annotation /// 0006629 // lipid metabolic process // inferred from sequence or structural…	0000275 // mitochondrial proton-transporting ATP synthase complex, catalytic core F(1) // inferred from electronic annotation /// 0005739 // mitochondrion // inferred by curator /// 0005739 // mitochondrion // non-traceable author statement /// 0005739 // mitochondrion // inferred from electronic annotation /// 0005743 // mitochondrial inner membrane // inferred from direct assay /// 0005743 // m…	0000166 // nucleotide binding // inferred from electronic annotation /// 0005515 // protein binding // inferred from physical interaction /// 0005524 // ATP binding // inferred from sequence or structural similarity /// 0005524 // ATP binding // inferred from electronic annotation /// 0016820 // hydrolase activity, acting on acid anhydrides, catalyzing transmembrane movement of substances // infe…	chr18:43664112-43678287 (-) // 93.66 // q21.1
11722243_a_at	0.147158	-0.00689459	0.00689459	-0.0201917	-0.0509706	0.124371	0.811826	0.690418	1.02194	0.0313165	1.02194	up	FBXO25	26260	0016567 // protein ubiquitination // inferred from sequence or structural similarity /// 0016567 // protein ubiquitination // non-traceable author statement /// 0016567 // protein ubiquitination // inferred from electronic annotation	0000151 // ubiquitin ligase complex // non-traceable author statement /// 0005634 // nucleus // inferred from sequence or structural similarity /// 0005634 // nucleus // inferred from electronic annotation /// 0019005 // SCF ubiquitin ligase complex // inferred from sequence or structural similarity	0003779 // actin binding // inferred from electronic annotation /// 0004842 // ubiquitin-protein ligase activity // non-traceable author statement	chr8:356807-419873 (+) // 95.1 // p23.3
11743732_a_at	-0.151035	-0.200811	0.0220156	0.015193	-0.015193	0.0815601	0.301458	0.134785	-1.09972	-0.13713	1.09972	down	RCAN1	1827	0006355 // regulation of transcription, DNA-dependent // traceable author statement /// 0007165 // signal transduction // traceable author statement /// 0007417 // central nervous system development // traceable author statement /// 0007519 // skeletal muscle tissue development // inferred from electronic annotation /// 0008015 // blood circulation // traceable author statement /// 0009612 // res…	0005634 // nucleus // inferred from electronic annotation /// 0005634 // nucleus // traceable author statement /// 0005737 // cytoplasm // inferred from electronic annotation	0003677 // DNA binding // traceable author statement /// 0003700 // sequence-specific DNA binding transcription factor activity // traceable author statement /// 0005515 // protein binding // inferred from physical interaction	chr21:35888789-35987510 (-) // 95.78 // q22.12
11724603_a_at	0.00471401	0.19065	-0.00471449	0.0444889	-0.0677424	-0.0587587	0.474536	0.2816	1.06502	0.0908871	1.06502	up	ZNF219	51222	0006351 // transcription, DNA-dependent // inferred from direct assay /// 0006351 // transcription, DNA-dependent // inferred from electronic annotation /// 0006351 // transcription, DNA-dependent // traceable author statement /// 0006355 // regulation of transcription, DNA-dependent // inferred from mutant phenotype /// 0006355 // regulation of transcription, DNA-dependent // traceable author st…	0005622 // intracellular // inferred from electronic annotation /// 0005634 // nucleus // inferred from direct assay /// 0005634 // nucleus // inferred from electronic annotation /// 0016021 // integral to membrane // inferred from electronic annotation	0003676 // nucleic acid binding // inferred from electronic annotation /// 0003677 // DNA binding // inferred from direct assay /// 0003677 // DNA binding // inferred from electronic annotation /// 0003700 // sequence-specific DNA binding transcription factor activity // inferred from direct assay /// 0003700 // sequence-specific DNA binding transcription factor activity // traceable author state…	chr14:21558236-21566808 (-) // 88.24 // q11.2
11764222_at	-0.0482178	0.129144	0.0482178	0.117141	-0.0869141	-0.249311	0.567511	0.380076	1.08378	0.116076	1.08378	up						chr2:39011611-39012122 (-) // 83.98 // p22.1
11722426_a_at	0.0266597	-0.128678	0.121848	0.0325744	-0.0664933	-0.0266595	0.852188	0.749898	1.01875	0.0268027	1.01875	up	FGL2	10875	0007165 // signal transduction // inferred from electronic annotation	0005576 // extracellular region // inferred from electronic annotation /// 0005577 // fibrinogen complex // traceable author statement /// 0005615 // extracellular space // inferred from electronic annotation	0005102 // receptor binding // inferred from electronic annotation	chr7:76822675-76829201 (-) // 84.6 // q11.23
11757396_s_at	-0.0242991	0.101002	-0.00567007	0.032063	-0.207438	0.00567007	0.58524	0.399982	1.0572	0.0802458	1.0572	up	ANXA8 /// ANXA8L1 /// ANXA8L2	244 /// 653145 /// 728113	0007596 // blood coagulation // inferred from electronic annotation /// 0007599 // hemostasis // inferred from electronic annotation		0005509 // calcium ion binding // inferred from electronic annotation /// 0005544 // calcium-dependent phospholipid binding // inferred from electronic annotation /// 0046872 // metal ion binding // inferred from electronic annotation	chr10:47157982-47158897 (-) // 84.59 // q11.22
11758071_s_at	0.044344	0.246414	0.0984697	-0.107892	-0.0785189	-0.0443444	0.120256	0.0306733	1.15401	0.206661	1.15401	up	SULF1	23213	0001822 // kidney development // inferred from sequence or structural similarity /// 0001822 // kidney development // inferred from electronic annotation /// 0001937 // negative regulation of endothelial cell proliferation // inferred from direct assay /// 0002063 // chondrocyte development // inferred from sequence or structural similarity /// 0002063 // chondrocyte development // inferred from …	0005615 // extracellular space // inferred from direct assay /// 0005615 // extracellular space // non-traceable author statement /// 0005783 // endoplasmic reticulum // inferred from direct assay /// 0005783 // endoplasmic reticulum // inferred from electronic annotation /// 0005794 // Golgi apparatus // inferred from sequence or structural similarity /// 0005794 // Golgi apparatus // inferred f…	0003824 // catalytic activity // inferred from electronic annotation /// 0004065 // arylsulfatase activity // inferred from direct assay /// 0004065 // arylsulfatase activity // inferred from mutant phenotype /// 0005509 // calcium ion binding // inferred from electronic annotation /// 0008449 // N-acetylglucosamine-6-sulfatase activity // inferred from direct assay /// 0008449 // N-acetylglucosa…	chr8:70571572-70572292 (+) // 98.49 // q13.3
11762015_at	-0.143224	0.000846863	-0.000846863	-0.132942	0.0125155	0.00943613	0.934845	0.881566	-1.00748	-0.0107447	1.00748	down	EPB41L4A	64097		0005737 // cytoplasm // inferred from electronic annotation /// 0005856 // cytoskeleton // inferred from electronic annotation /// 0019898 // extrinsic to membrane // inferred from electronic annotation	0008092 // cytoskeletal protein binding // inferred from electronic annotation	chr5:111599122-111755010 (-) // 86.01 // q22.2
11764105_at	-0.074331	-0.0153732	-0.159826	0.0163581	0.100523	0.015373	0.193356	0.0655128	-1.09222	-0.127262	1.09222	down						chr7:48122624-48123183 (-) // 57.22 // p12.3
11727897_a_at	-0.0992146	-0.159669	-0.0344467	0.0344467	0.218931	0.170051	0.0992761	0.0223273	-1.18011	-0.23892	1.18011	down	NAA38	51691	0000398 // nuclear mRNA splicing, via spliceosome // non-traceable author statement /// 0006397 // mRNA processing // inferred from electronic annotation /// 0008380 // RNA splicing // inferred from electronic annotation	0005634 // nucleus // non-traceable author statement /// 0005634 // nucleus // inferred from electronic annotation /// 0030529 // ribonucleoprotein complex // inferred from electronic annotation	0003723 // RNA binding // inferred from electronic annotation /// 0005515 // protein binding // inferred from physical interaction /// 0017070 // U6 snRNA binding // non-traceable author statement	chr7:117824085-117833660 (+) // 83.17 // q31.31
11732797_x_at	-0.117174	0.045445	-0.212087	0.0404634	0.068366	-0.0404634	0.413996	0.225374	-1.08477	-0.117394	1.08477	down	KIAA1841	84542				chr2:61293004-61351411 (+) // 89.75 // p16.1
11761694_at	0.189647	0.179274	0.109941	-0.109941	-0.166239	-0.240603	0.0256904	0.00185686	1.25865	0.331881	1.25865	up	LOC100289424	100289424				chr10:134777218-134778783 (-) // 76.68 // q26.3
11745160_s_at	-0.00405693	0.0753851	-0.141259	0.00405693	-0.028347	0.0139456	0.86761	0.773674	-1.01386	-0.0198622	1.01386	down	TGFA	7039	0000165 // MAPK cascade // inferred from direct assay /// 0000187 // activation of MAPK activity // inferred from direct assay /// 0001525 // angiogenesis // inferred from electronic annotation /// 0001934 // positive regulation of protein phosphorylation // inferred from electronic annotation /// 0006916 // anti-apoptosis // inferred from electronic annotation /// 0007173 // epidermal growth fac…	0005576 // extracellular region // inferred from electronic annotation /// 0005615 // extracellular space // inferred from direct assay /// 0005615 // extracellular space // inferred from electronic annotation /// 0005634 // nucleus // inferred from electronic annotation /// 0005886 // plasma membrane // inferred from electronic annotation /// 0005886 // plasma membrane // non-traceable author st…	0001948 // glycoprotein binding // inferred from electronic annotation /// 0004708 // MAP kinase kinase activity // inferred from direct assay /// 0005154 // epidermal growth factor receptor binding // inferred from direct assay /// 0005154 // epidermal growth factor receptor binding // inferred from electronic annotation /// 0005515 // protein binding // inferred from physical interaction /// 00…	chr2:70676450-70780904 (-) // 100.0 // p13.3
11737647_at	0.280841	-0.238648	0.0964718	-0.276584	0.0959239	-0.0959239	0.66929	0.498644	1.1007	0.138416	1.1007	up	EFCAB4B	84766	0002115 // store-operated calcium entry // inferred from mutant phenotype /// 0006810 // transport // inferred from electronic annotation /// 0006811 // ion transport // inferred from electronic annotation /// 0006816 // calcium ion transport // inferred from electronic annotation /// 0032237 // activation of store-operated calcium channel activity // inferred from mutant phenotype /// 0051928 //…	0005634 // nucleus // inferred from direct assay /// 0005730 // nucleolus // inferred from direct assay /// 0005737 // cytoplasm // inferred from direct assay /// 0005737 // cytoplasm // inferred from electronic annotation /// 0005794 // Golgi apparatus // inferred from direct assay	0005509 // calcium ion binding // inferred from direct assay /// 0005509 // calcium ion binding // inferred from electronic annotation /// 0005515 // protein binding // inferred from physical interaction	chr12:3749553-3862366 (-) // 94.39 // p13.32
11733277_a_at	0.169647	0.0723338	-0.0147612	-0.0868142	-0.0149286	0.0147612	0.338536	0.162212	1.0753	0.104734	1.0753	up	SLC2A2	6514	0005975 // carbohydrate metabolic process // traceable author statement /// 0006112 // energy reserve metabolic process // traceable author statement /// 0006810 // transport // inferred from electronic annotation /// 0008643 // carbohydrate transport // inferred from electronic annotation /// 0008645 // hexose transport // traceable author statement /// 0009749 // response to glucose stimulus //…	0005624 // membrane fraction // traceable author statement /// 0005737 // cytoplasm // inferred from electronic annotation /// 0005768 // endosome // inferred from electronic annotation /// 0005829 // cytosol // inferred from electronic annotation /// 0005886 // plasma membrane // traceable author statement /// 0005886 // plasma membrane // inferred from electronic annotation /// 0005887 // integ…	0005158 // insulin receptor binding // inferred from electronic annotation /// 0005215 // transporter activity // inferred from electronic annotation /// 0005355 // glucose transmembrane transporter activity // not recorded /// 0005355 // glucose transmembrane transporter activity // inferred from electronic annotation /// 0005355 // glucose transmembrane transporter activity // traceable author …	chr3:170713801-170744768 (-) // 99.31 // q26.2
11730952_a_at	-0.042254	-0.183968	0.0638433	-0.0484586	0.042254	0.176854	0.508665	0.316897	-1.07998	-0.111009	1.07998	down	PDK3	5165	0000160 // two-component signal transduction system (phosphorelay) // inferred from electronic annotation /// 0005975 // carbohydrate metabolic process // inferred from electronic annotation /// 0006006 // glucose metabolic process // inferred from electronic annotation /// 0006006 // glucose metabolic process // traceable author statement /// 0006090 // pyruvate metabolic process // traceable au…	0005739 // mitochondrion // traceable author statement /// 0005739 // mitochondrion // inferred from electronic annotation /// 0005759 // mitochondrial matrix // traceable author statement /// 0005759 // mitochondrial matrix // inferred from electronic annotation	0000155 // two-component sensor activity // inferred from electronic annotation /// 0000166 // nucleotide binding // inferred from electronic annotation /// 0004672 // protein kinase activity // inferred from direct assay /// 0004672 // protein kinase activity // traceable author statement /// 0004673 // protein histidine kinase activity // inferred from electronic annotation /// 0004740 // pyruv…	chrX:24483343-24558207 (+) // 99.17 // p22.11
11718170_a_at	-0.0826769	-0.0198441	0.090178	0.0410094	-0.0456424	0.0198445	0.93381	0.879485	-1.00639	-0.00918484	1.00639	down	MLL4	9757	0006351 // transcription, DNA-dependent // inferred from electronic annotation /// 0006355 // regulation of transcription, DNA-dependent // inferred from electronic annotation /// 0016568 // chromatin modification // inferred from electronic annotation /// 0032259 // methylation // inferred from electronic annotation /// 0048096 // chromatin-mediated maintenance of transcription // non-traceable …	0005634 // nucleus // inferred from direct assay /// 0005634 // nucleus // non-traceable author statement /// 0005634 // nucleus // inferred from electronic annotation /// 0035097 // histone methyltransferase complex // inferred from direct assay /// 0035097 // histone methyltransferase complex // inferred from electronic annotation	0003677 // DNA binding // inferred from electronic annotation /// 0003700 // sequence-specific DNA binding transcription factor activity // non-traceable author statement /// 0005515 // protein binding // inferred from physical interaction /// 0008168 // methyltransferase activity // inferred from electronic annotation /// 0008270 // zinc ion binding // non-traceable author statement /// 0008270 …	chr19:36208910-36229779 (+) // 94.07 // q13.12
11731567_a_at	-0.0991602	-0.0701475	0.048511	-0.0485105	0.0792856	0.356207	0.447393	0.255665	-1.12448	-0.16926	1.12448	down	MDM2	4193	0000075 // cell cycle checkpoint // traceable author statement /// 0000122 // negative regulation of transcription from RNA polymerase II promoter // inferred from direct assay /// 0006461 // protein complex assembly // inferred from direct assay /// 0006977 // DNA damage response, signal transduction by p53 class mediator resulting in cell cycle arrest // inferred from mutant phenotype /// 00069…	0005622 // intracellular // inferred from electronic annotation /// 0005634 // nucleus // inferred from direct assay /// 0005634 // nucleus // inferred from electronic annotation /// 0005634 // nucleus // inferred from mutant phenotype /// 0005654 // nucleoplasm // inferred from direct assay /// 0005654 // nucleoplasm // traceable author statement /// 0005654 // nucleoplasm // inferred from elect…	0002039 // p53 binding // inferred from physical interaction /// 0002039 // p53 binding // inferred from electronic annotation /// 0004842 // ubiquitin-protein ligase activity // inferred from direct assay /// 0004842 // ubiquitin-protein ligase activity // inferred from mutant phenotype /// 0004842 // ubiquitin-protein ligase activity // inferred from electronic annotation /// 0005515 // protein…	chr12:69201965-69239321 (+) // 78.58 // q15
11720947_x_at	0.0533791	0.050282	0.122698	-0.050282	-0.0917282	-0.185007	0.0826926	0.0163761	1.13639	0.184459	1.13639	up	CA12	771	0006730 // one-carbon metabolic process // inferred from electronic annotation	0016020 // membrane // inferred from electronic annotation /// 0016021 // integral to membrane // inferred from electronic annotation /// 0016021 // integral to membrane // traceable author statement	0004089 // carbonate dehydratase activity // inferred from electronic annotation /// 0004089 // carbonate dehydratase activity // traceable author statement /// 0008270 // zinc ion binding // inferred from electronic annotation /// 0008270 // zinc ion binding // traceable author statement /// 0016829 // lyase activity // inferred from electronic annotation /// 0046872 // metal ion binding // infe…	chr15:63614615-63674659 (-) // 87.76 // q22.2
11733669_a_at	0.0102367	0.118144	-0.14178	-0.0927682	-0.0102367	0.0662518	0.964831	0.933966	1.00541	0.00778474	1.00541	up	PAX3	5077	0000435 // positive regulation of transcription from RNA polymerase II promoter by galactose // inferred from direct assay /// 0000435 // positive regulation of transcription from RNA polymerase II promoter by galactose // inferred from electronic annotation /// 0001755 // neural crest cell migration // inferred from electronic annotation /// 0001843 // neural tube closure // inferred from electr…	0000790 // nuclear chromatin // inferred from direct assay /// 0005634 // nucleus // inferred from electronic annotation /// 0005654 // nucleoplasm // traceable author statement	0003677 // DNA binding // inferred from electronic annotation /// 0003682 // chromatin binding // inferred from electronic annotation /// 0003700 // sequence-specific DNA binding transcription factor activity // inferred from electronic annotation /// 0003700 // sequence-specific DNA binding transcription factor activity // traceable author statement /// 0003705 // RNA polymerase II distal enhanc…	chr2:223158348-223163700 (-) // 93.5 // q36.1
11750492_a_at	-0.0706177	0.205255	-0.107451	0.0319266	-0.0319271	0.147659	0.843587	0.7376	-1.02823	-0.0401578	1.02823	down	RNF216	54476	0006915 // apoptotic process // inferred from electronic annotation /// 0016567 // protein ubiquitination // inferred from electronic annotation /// 0032648 // regulation of interferon-beta production // inferred from direct assay /// 0043161 // proteasomal ubiquitin-dependent protein catabolic process // inferred from direct assay /// 0044419 // interspecies interaction between organisms // infe…	0005634 // nucleus // inferred from direct assay /// 0005730 // nucleolus // inferred from direct assay /// 0005737 // cytoplasm // inferred from direct assay /// 0005737 // cytoplasm // inferred from electronic annotation	0005515 // protein binding // inferred from physical interaction /// 0008270 // zinc ion binding // inferred from electronic annotation /// 0016874 // ligase activity // inferred from electronic annotation /// 0046872 // metal ion binding // inferred from electronic annotation	chr7:5662209-5821257 (-) // 99.92 // p22.1
11754372_x_at	-0.310385	-0.0624943	-0.306031	0.0624943	0.234542	0.110914	0.0928686	0.0199481	-1.28546	-0.362287	1.28546	down	CERS4	79603	0006355 // regulation of transcription, DNA-dependent // inferred from electronic annotation /// 0006665 // sphingolipid metabolic process // traceable author statement /// 0008610 // lipid biosynthetic process // inferred from electronic annotation /// 0030148 // sphingolipid biosynthetic process // traceable author statement /// 0030148 // sphingolipid biosynthetic process // inferred from elec…	0005634 // nucleus // inferred from electronic annotation /// 0005783 // endoplasmic reticulum // inferred from electronic annotation /// 0005789 // endoplasmic reticulum membrane // traceable author statement /// 0005789 // endoplasmic reticulum membrane // inferred from electronic annotation /// 0016020 // membrane // inferred from electronic annotation /// 0016021 // integral to membrane // in…	0003677 // DNA binding // inferred from electronic annotation /// 0003700 // sequence-specific DNA binding transcription factor activity // inferred from electronic annotation /// 0043565 // sequence-specific DNA binding // inferred from electronic annotation /// 0050291 // sphingosine N-acyltransferase activity // inferred from electronic annotation	chr19:8315409-8327305 (+) // 87.21 // p13.2
11753119_x_at	-0.0299473	0.0367155	0.061111	-0.0246396	-0.0961971	0.0246391	0.478274	0.285463	1.03864	0.0546922	1.03864	up	CMTM5	116173	0006935 // chemotaxis // inferred from electronic annotation	0005615 // extracellular space // inferred from electronic annotation /// 0016020 // membrane // inferred from electronic annotation /// 0016021 // integral to membrane // inferred from electronic annotation	0005125 // cytokine activity // inferred from electronic annotation	chr14:23846254-23848980 (+) // 96.99 // q11.2
11755632_a_at	-0.236759	-0.103217	-0.0692434	0.0973792	0.0692434	0.0953593	0.0706471	0.012556	-1.16775	-0.223734	1.16775	down	MYH14	79784	0007411 // axon guidance // traceable author statement /// 0008360 // regulation of cell shape // inferred from electronic annotation /// 0030048 // actin filament-based movement // inferred from electronic annotation	0001725 // stress fiber // inferred from electronic annotation /// 0005737 // cytoplasm // inferred from electronic annotation /// 0016459 // myosin complex // inferred from electronic annotation /// 0030424 // axon // inferred from electronic annotation /// 0030426 // growth cone // inferred from electronic annotation	0000146 // microfilament motor activity // inferred from electronic annotation /// 0000166 // nucleotide binding // inferred from electronic annotation /// 0003774 // motor activity // inferred from electronic annotation /// 0003779 // actin binding // inferred from electronic annotation /// 0005516 // calmodulin binding // inferred from electronic annotation /// 0005524 // ATP binding // inferre…	chr19:50783290-50813796 (+) // 92.75 // q13.33
11755668_s_at	0.0264139	-0.0664148	0.0173092	-0.0173092	0.148231	-0.107593	0.920504	0.858187	-1.01069	-0.0153405	1.01069	down	ATP5J2-PTCD1 /// PTCD1	100526740 /// 26024				chr7:99016756-99036377 (-) // 99.84 // q22.1
11717584_a_at	0.0908403	0.0001297	0.111773	-0.0001297	-0.00784016	-0.115656	0.248362	0.0981732	1.07832	0.10879	1.07832	up	VAPB	9217	0006665 // sphingolipid metabolic process // traceable author statement /// 0006874 // cellular calcium ion homeostasis // inferred from mutant phenotype /// 0006986 // response to unfolded protein // inferred from electronic annotation /// 0006987 // activation of signaling protein activity involved in unfolded protein response // inferred from direct assay /// 0008219 // cell death // inferred …	0005783 // endoplasmic reticulum // inferred from direct assay /// 0005783 // endoplasmic reticulum // inferred from electronic annotation /// 0005789 // endoplasmic reticulum membrane // inferred from direct assay /// 0005789 // endoplasmic reticulum membrane // traceable author statement /// 0005789 // endoplasmic reticulum membrane // inferred from electronic annotation /// 0005794 // Golgi ap…	0005198 // structural molecule activity // inferred from electronic annotation /// 0005515 // protein binding // inferred from physical interaction /// 0019899 // enzyme binding // inferred from physical interaction /// 0042803 // protein homodimerization activity // inferred from physical interaction /// 0046982 // protein heterodimerization activity // inferred from physical interaction /// 004…	chr20:56964174-57022672 (+) // 94.01 // q13.32
11755180_x_at	-0.136982	-0.294617	-0.26955	0.136981	0.223315	0.339861	0.0359264	0.00363514	-1.38233	-0.467102	1.38233	down	TCF7	6932	0006351 // transcription, DNA-dependent // inferred from electronic annotation /// 0006355 // regulation of transcription, DNA-dependent // not recorded /// 0006355 // regulation of transcription, DNA-dependent // inferred from electronic annotation /// 0006357 // regulation of transcription from RNA polymerase II promoter // not recorded /// 0006357 // regulation of transcription from RNA polyme…	0005634 // nucleus // inferred from direct assay /// 0005634 // nucleus // inferred from electronic annotation /// 0005667 // transcription factor complex // not recorded	0003677 // DNA binding // inferred from electronic annotation /// 0003682 // chromatin binding // not recorded /// 0003700 // sequence-specific DNA binding transcription factor activity // not recorded /// 0003700 // sequence-specific DNA binding transcription factor activity // inferred from electronic annotation /// 0005515 // protein binding // inferred from physical interaction /// 0008013 //…	chr5:133476225-133483927 (+) // 89.4 // q31.1
11732370_a_at	0.319521	0.14239	0.356464	-0.351837	-0.297721	-0.14239	0.0385727	0.00415441	1.45073	0.536775	1.45073	up	CUX1	1523	0000122 // negative regulation of transcription from RNA polymerase II promoter // inferred from electronic annotation /// 0000122 // negative regulation of transcription from RNA polymerase II promoter // traceable author statement /// 0000301 // retrograde transport, vesicle recycling within Golgi // inferred from electronic annotation /// 0006351 // transcription, DNA-dependent // inferred fro…	0000139 // Golgi membrane // inferred from electronic annotation /// 0005634 // nucleus // inferred from direct assay /// 0005634 // nucleus // inferred from electronic annotation /// 0005730 // nucleolus // inferred from direct assay /// 0005737 // cytoplasm // inferred from direct assay /// 0005794 // Golgi apparatus // inferred from electronic annotation /// 0016020 // membrane // inferred fro…	0003677 // DNA binding // inferred from electronic annotation /// 0003682 // chromatin binding // inferred from electronic annotation /// 0003700 // sequence-specific DNA binding transcription factor activity // inferred from electronic annotation /// 0030674 // protein binding, bridging // inferred from electronic annotation /// 0043565 // sequence-specific DNA binding // inferred from electroni…	chr7:101559392-101894560 (+) // 96.23 // q22.1
11747698_x_at	0.331788	0.171387	0.422009	-0.393176	-0.349705	-0.171387	0.0355523	0.00356927	1.5296	0.613151	1.5296	up	TCF4	6925	0000122 // negative regulation of transcription from RNA polymerase II promoter // inferred from electronic annotation /// 0006351 // transcription, DNA-dependent // inferred from electronic annotation /// 0006352 // transcription initiation, DNA-dependent // inferred from sequence or structural similarity /// 0006355 // regulation of transcription, DNA-dependent // inferred from electronic annot…	0005634 // nucleus // inferred from direct assay /// 0005634 // nucleus // inferred from electronic annotation /// 0005667 // transcription factor complex // inferred from sequence or structural similarity /// 0005667 // transcription factor complex // inferred from electronic annotation	0000978 // RNA polymerase II core promoter proximal region sequence-specific DNA binding // inferred from sequence or structural similarity /// 0001011 // sequence-specific DNA binding RNA polymerase recruiting transcription factor activity // inferred from sequence or structural similarity /// 0001077 // RNA polymerase II core promoter proximal region sequence-specific DNA binding transcription …	chr18:52895094-53089743 (-) // 97.67 // q21.2
11729167_a_at	-0.241213	-0.343896	-0.123538	0.206094	0.164007	0.123538	0.0384795	0.00414007	-1.32021	-0.400762	1.32021	down	DCTD	1635	0006206 // pyrimidine base metabolic process // traceable author statement /// 0006220 // pyrimidine nucleotide metabolic process // traceable author statement /// 0008152 // metabolic process // inferred from electronic annotation /// 0009165 // nucleotide biosynthetic process // inferred from electronic annotation /// 0044281 // small molecule metabolic process // traceable author statement ///…	0005829 // cytosol // traceable author statement	0003824 // catalytic activity // inferred from electronic annotation /// 0004132 // dCMP deaminase activity // not recorded /// 0004132 // dCMP deaminase activity // inferred from electronic annotation /// 0004132 // dCMP deaminase activity // traceable author statement /// 0008270 // zinc ion binding // inferred from electronic annotation /// 0016787 // hydrolase activity // inferred from electr…	chr4:183811246-183838747 (-) // 96.16 // q35.1
11721598_a_at	0.0532098	-0.020256	-0.0109932	0.0109932	0.0532167	-0.0611308	0.936158	0.884304	1.00437	0.00629372	1.00437	up	EFS	10278	0007155 // cell adhesion // inferred from electronic annotation /// 0035556 // intracellular signal transduction // traceable author statement	0005737 // cytoplasm // traceable author statement	0017124 // SH3 domain binding // inferred from electronic annotation /// 0019904 // protein domain specific binding // inferred from physical interaction	chr14:23825610-23834961 (-) // 96.0 // q11.2
11740575_a_at	-0.113036	0.218858	-0.0929265	0.0469751	-0.0469751	0.230626	0.761102	0.619019	-1.05159	-0.0725769	1.05159	down	SORCS1	114815	0007218 // neuropeptide signaling pathway // non-traceable author statement	0016020 // membrane // inferred from direct assay /// 0016020 // membrane // inferred from electronic annotation /// 0016021 // integral to membrane // inferred from electronic annotation	0004872 // receptor activity // inferred from electronic annotation /// 0005515 // protein binding // inferred from physical interaction /// 0008188 // neuropeptide receptor activity // non-traceable author statement	chr10:108333420-108924466 (-) // 94.17 // q25.1
11758323_s_at	-0.174048	-0.120582	-0.0353079	0.0774818	0.0353079	0.203911	0.116572	0.0291973	-1.16114	-0.215546	1.16114	down	VOPP1	81552	0006351 // transcription, DNA-dependent // inferred from electronic annotation /// 0006355 // regulation of transcription, DNA-dependent // inferred from electronic annotation /// 0007165 // signal transduction // inferred from mutant phenotype	0005768 // endosome // inferred from direct assay /// 0016020 // membrane // inferred from electronic annotation /// 0016021 // integral to membrane // inferred from electronic annotation /// 0030659 // cytoplasmic vesicle membrane // inferred from direct assay /// 0030659 // cytoplasmic vesicle membrane // inferred from electronic annotation /// 0031301 // integral to organelle membrane // infer…	0004871 // signal transducer activity // inferred from mutant phenotype	chr1:148193220-148194190 (+) // 94.3 // q21.2 /// chr7:55540213-55640134 (-) // 90.13 // p11.2
11732556_a_at	-0.0935318	0.259073	0.230837	0.0351183	-0.0351183	-0.151078	0.407413	0.219529	1.13484	0.182485	1.13484	up	FASLG	356	0000122 // negative regulation of transcription from RNA polymerase II promoter // inferred from direct assay /// 0006351 // transcription, DNA-dependent // inferred from electronic annotation /// 0006355 // regulation of transcription, DNA-dependent // inferred from electronic annotation /// 0006915 // apoptotic process // traceable author statement /// 0006915 // apoptotic process // inferred f…	0005576 // extracellular region // traceable author statement /// 0005576 // extracellular region // inferred from electronic annotation /// 0005615 // extracellular space // inferred from direct assay /// 0005615 // extracellular space // inferred from electronic annotation /// 0005634 // nucleus // inferred from direct assay /// 0005634 // nucleus // inferred from electronic annotation /// 0005…	0005102 // receptor binding // traceable author statement /// 0005125 // cytokine activity // inferred from electronic annotation /// 0005164 // tumor necrosis factor receptor binding // inferred from electronic annotation /// 0005515 // protein binding // inferred from physical interaction	chr1:172628147-172636013 (+) // 88.62 // q24.3
11734601_at	0.117687	0.0025022	0.174433	-0.0025022	-0.119192	-0.0253425	0.212417	0.0761614	1.10743	0.14722	1.10743	up	TAS2R43 /// TAS2R45	259289 /// 259291	0001580 // detection of chemical stimulus involved in sensory perception of bitter taste // inferred from direct assay /// 0007165 // signal transduction // inferred from electronic annotation /// 0007186 // G-protein coupled receptor signaling pathway // inferred by curator /// 0007186 // G-protein coupled receptor signaling pathway // inferred from electronic annotation /// 0050896 // response …	0005886 // plasma membrane // inferred from electronic annotation /// 0005929 // cilium // inferred from electronic annotation /// 0016020 // membrane // inferred from electronic annotation /// 0016021 // integral to membrane // inferred by curator /// 0016021 // integral to membrane // inferred from electronic annotation /// 0031514 // motile cilium // inferred from direct assay /// 0042995 // c…	0004871 // signal transducer activity // inferred from electronic annotation /// 0004872 // receptor activity // inferred from electronic annotation /// 0004930 // G-protein coupled receptor activity // inferred from electronic annotation /// 0008527 // taste receptor activity // inferred from direct assay /// 0033038 // bitter taste receptor activity // inferred from direct assay	chr12:11243929-11244918 (-) // 82.6 // p13.2
11736569_at	0.117268	0.00395489	-0.122743	-0.00395489	0.152891	-0.249086	0.897581	0.820831	1.02305	0.0328761	1.02305	up	PON1	5444	0006629 // lipid metabolic process // inferred from electronic annotation /// 0008203 // cholesterol metabolic process // inferred from electronic annotation /// 0009605 // response to external stimulus // non-traceable author statement /// 0009636 // response to toxin // inferred from electronic annotation /// 0010875 // positive regulation of cholesterol efflux // inferred from direct assay ///…	0005576 // extracellular region // non-traceable author statement /// 0005576 // extracellular region // inferred from electronic annotation /// 0005615 // extracellular space // inferred from direct assay /// 0005615 // extracellular space // inferred from electronic annotation /// 0005792 // microsome // inferred from electronic annotation /// 0034364 // high-density lipoprotein particle // inf…	0004063 // aryldialkylphosphatase activity // inferred from direct assay /// 0004063 // aryldialkylphosphatase activity // inferred from electronic annotation /// 0004064 // arylesterase activity // inferred from direct assay /// 0004064 // arylesterase activity // non-traceable author statement /// 0004064 // arylesterase activity // inferred from electronic annotation /// 0005509 // calcium ion…	chr7:94926987-94954019 (-) // 93.67 // q21.3
11733011_x_at	0.126286	0.290407	0.0309606	-0.0472851	-0.0690026	-0.0309606	0.184288	0.0606869	1.14735	0.1983	1.14735	up	SLC44A4	80736	0055085 // transmembrane transport // traceable author statement	0005886 // plasma membrane // traceable author statement /// 0016020 // membrane // inferred from electronic annotation /// 0016021 // integral to membrane // inferred from electronic annotation		chr6:31830973-31846823 (-) // 87.5 // p21.33
11752496_a_at	0.0824809	0.0227032	-0.0227027	0.113503	-0.151187	-0.0913763	0.634704	0.45702	1.05009	0.0705139	1.05009	up	GAS7	8522	0006355 // regulation of transcription, DNA-dependent // traceable author statement /// 0007050 // cell cycle arrest // traceable author statement /// 0007275 // multicellular organismal development // inferred from electronic annotation /// 0007399 // nervous system development // inferred from electronic annotation /// 0008360 // regulation of cell shape // inferred from electronic annotation /…	0001726 // ruffle // inferred from electronic annotation /// 0005737 // cytoplasm // inferred from electronic annotation /// 0005884 // actin filament // inferred from electronic annotation	0003700 // sequence-specific DNA binding transcription factor activity // traceable author statement /// 0051015 // actin filament binding // inferred from electronic annotation	chr17:9819241-9939878 (-) // 99.9 // p13.1
11744093_a_at	-0.132359	-0.0464463	0.0358548	0.122571	0.127223	-0.0358548	0.355498	0.175363	-1.08595	-0.118963	1.08595	down	EEF1A2	1917	0006184 // GTP catabolic process // inferred from electronic annotation /// 0006412 // translation // non-traceable author statement /// 0006412 // translation // inferred from electronic annotation /// 0006414 // translational elongation // inferred from electronic annotation /// 0006916 // anti-apoptosis // inferred from electronic annotation /// 0010035 // response to inorganic substance // in…	0005634 // nucleus // inferred from electronic annotation /// 0005737 // cytoplasm // inferred from electronic annotation /// 0005853 // eukaryotic translation elongation factor 1 complex // inferred from electronic annotation /// 0043025 // neuronal cell body // inferred from electronic annotation	0000166 // nucleotide binding // inferred from electronic annotation /// 0003746 // translation elongation factor activity // inferred from electronic annotation /// 0003924 // GTPase activity // inferred from electronic annotation /// 0005525 // GTP binding // inferred from electronic annotation /// 0008135 // translation factor activity, nucleic acid binding // non-traceable author statement	chr20:62119364-62130668 (-) // 86.17 // q13.33
11733928_a_at	-0.0203056	0.0203056	0.105482	-0.135254	0.0243235	-0.0212436	0.45056	0.258651	1.05645	0.0792188	1.05645	up	ARMC8	25852				chr3:137906147-137965728 (+) // 94.37 // q22.3
11746668_a_at	0.00778198	-0.220687	-0.0333395	-0.00778198	0.1086	0.230656	0.283506	0.121966	-1.1428	-0.192573	1.1428	down	ALDH9A1	223	0001822 // kidney development // inferred from electronic annotation /// 0001889 // liver development // inferred from electronic annotation /// 0006081 // cellular aldehyde metabolic process // inferred from direct assay /// 0008152 // metabolic process // inferred from electronic annotation /// 0009437 // carnitine metabolic process // inferred from electronic annotation /// 0034641 // cellular…	0005737 // cytoplasm // inferred from direct assay /// 0005737 // cytoplasm // traceable author statement /// 0005737 // cytoplasm // inferred from electronic annotation /// 0005739 // mitochondrion // inferred from electronic annotation /// 0005829 // cytosol // traceable author statement /// 0005829 // cytosol // inferred from electronic annotation /// 0005886 // plasma membrane // inferred fro…	0004028 // 3-chloroallyl aldehyde dehydrogenase activity // traceable author statement /// 0004029 // aldehyde dehydrogenase (NAD) activity // inferred from direct assay /// 0004029 // aldehyde dehydrogenase (NAD) activity // inferred from electronic annotation /// 0016491 // oxidoreductase activity // inferred from electronic annotation /// 0016620 // oxidoreductase activity, acting on the aldeh…	chr1:165637910-165667823 (-) // 88.96 // q24.1
11727335_a_at	0.189774	-0.0334787	0.0334787	0.0762024	-0.0549488	-0.127688	0.520906	0.329818	1.07083	0.0987362	1.07083	up	ACMSD	130013	0006569 // tryptophan catabolic process // traceable author statement /// 0008152 // metabolic process // inferred from electronic annotation /// 0034641 // cellular nitrogen compound metabolic process // traceable author statement /// 0044281 // small molecule metabolic process // traceable author statement /// 0046874 // quinolinate metabolic process // inferred from direct assay	0005829 // cytosol // inferred from direct assay	0001760 // aminocarboxymuconate-semialdehyde decarboxylase activity // inferred from direct assay /// 0001760 // aminocarboxymuconate-semialdehyde decarboxylase activity // inferred from electronic annotation /// 0003824 // catalytic activity // inferred from electronic annotation /// 0016829 // lyase activity // inferred from electronic annotation /// 0016831 // carboxy-lyase activity // inferre…	chr2:135596185-135659645 (+) // 98.38 // q21.3
11737440_a_at	0.054637	0.0638809	-0.0683003	0.16707	-0.0775895	-0.0546365	0.977359	0.956791	1.00356	0.0051244	1.00356	up	BMF	90427	0006915 // apoptotic process // inferred from sequence or structural similarity /// 0006915 // apoptotic process // traceable author statement /// 0006915 // apoptotic process // inferred from electronic annotation /// 0008629 // induction of apoptosis by intracellular signals // traceable author statement /// 0008633 // activation of pro-apoptotic gene products // traceable author statement /// …	0001669 // acrosomal vesicle // inferred from electronic annotation /// 0005737 // cytoplasm // inferred from electronic annotation /// 0005741 // mitochondrial outer membrane // traceable author statement /// 0005829 // cytosol // traceable author statement /// 0005886 // plasma membrane // traceable author statement /// 0015629 // actin cytoskeleton // inferred from electronic annotation /// 00…	0005515 // protein binding // inferred from physical interaction	chr15:40380093-40398649 (-) // 95.53 // q15.1
11723103_x_at	-0.0256898	0.0645277	-0.107357	-0.0581694	0.0256901	0.117966	0.678251	0.510086	-1.03622	-0.0513352	1.03622	down	GNB4	59345	0006112 // energy reserve metabolic process // traceable author statement /// 0007165 // signal transduction // inferred from electronic annotation /// 0044281 // small molecule metabolic process // traceable author statement /// 0071377 // cellular response to glucagon stimulus // traceable author statement	0005886 // plasma membrane // traceable author statement	0004871 // signal transducer activity // inferred from electronic annotation	chr3:179113610-179169378 (-) // 82.48 // q26.33
11746836_a_at	0.181255	0.079412	0.23476	-0.079412	-0.130792	-0.180411	0.0448659	0.00547059	1.22718	0.295348	1.22718	up	TMEFF2	23671		0005576 // extracellular region // inferred from electronic annotation /// 0016020 // membrane // inferred from electronic annotation /// 0016021 // integral to membrane // non-traceable author statement /// 0016021 // integral to membrane // inferred from electronic annotation		chr2:192813774-193059642 (-) // 97.2 // q32.3
11759529_at	-0.0579219	-0.0292172	0.0220742	-0.0023582	0.00985789	0.0023582	0.540067	0.350828	-1.01746	-0.0249743	1.01746	down	ZC3H15	55854	0019221 // cytokine-mediated signaling pathway // inferred from electronic annotation	0005634 // nucleus // inferred from direct assay /// 0005634 // nucleus // inferred from electronic annotation /// 0005730 // nucleolus // inferred from direct assay /// 0005737 // cytoplasm // inferred from direct assay /// 0005737 // cytoplasm // inferred from electronic annotation	0003676 // nucleic acid binding // inferred from electronic annotation /// 0005515 // protein binding // inferred from physical interaction /// 0008270 // zinc ion binding // inferred from electronic annotation /// 0046872 // metal ion binding // inferred from electronic annotation	chr2:187350884-187374697 (+) // 95.33 // q32.1
11725792_a_at	-0.0347977	-0.00882053	0.0389195	-0.111162	0.00882053	0.0680113	0.928321	0.870744	1.00687	0.00987713	1.00687	up	MRE11A	4361	0000019 // regulation of mitotic recombination // traceable author statement /// 0000075 // cell cycle checkpoint // inferred from electronic annotation /// 0000724 // double-strand break repair via homologous recombination // traceable author statement /// 0006259 // DNA metabolic process // inferred from electronic annotation /// 0006281 // DNA repair // traceable author statement /// 0006281 /…	0000781 // chromosome, telomeric region // inferred from direct assay /// 0000790 // nuclear chromatin // inferred from electronic annotation /// 0000794 // condensed nuclear chromosome // inferred from electronic annotation /// 0005634 // nucleus // inferred from direct assay /// 0005634 // nucleus // inferred from electronic annotation /// 0005634 // nucleus // traceable author statement /// 00…	0000014 // single-stranded DNA specific endodeoxyribonuclease activity // traceable author statement /// 0003677 // DNA binding // inferred from direct assay /// 0003690 // double-stranded DNA binding // traceable author statement /// 0004003 // ATP-dependent DNA helicase activity // inferred from mutant phenotype /// 0004518 // nuclease activity // traceable author statement /// 0004518 // nucle…	chr11:94150170-94227040 (-) // 92.53 // q21
11757741_s_at	0.118812	0.0752511	0.155393	-0.144722	-0.0752511	-0.276643	0.0662807	0.0112864	1.2159	0.282024	1.2159	up	SOX4	6659	0001501 // skeletal system development // inferred from sequence or structural similarity /// 0001501 // skeletal system development // inferred from electronic annotation /// 0001841 // neural tube formation // inferred from sequence or structural similarity /// 0001841 // neural tube formation // inferred from electronic annotation /// 0002328 // pro-B cell differentiation // inferred from sequ…	0005634 // nucleus // inferred from direct assay /// 0005634 // nucleus // inferred from electronic annotation /// 0005730 // nucleolus // inferred from direct assay /// 0005737 // cytoplasm // inferred from direct assay /// 0005739 // mitochondrion // inferred from direct assay	0000976 // transcription regulatory region sequence-specific DNA binding // inferred from sequence or structural similarity /// 0000976 // transcription regulatory region sequence-specific DNA binding // inferred from electronic annotation /// 0001046 // core promoter sequence-specific DNA binding // inferred from direct assay /// 0001046 // core promoter sequence-specific DNA binding // inferred…	chr6:21596716-21597392 (+) // 94.1 // p22.3
11727551_a_at	0.192089	0.00538444	0.0451632	-0.120494	-0.239031	-0.00538444	0.224371	0.0832164	1.1507	0.202515	1.1507	up	ADAMTS10	81794	0006508 // proteolysis // inferred from electronic annotation /// 0007229 // integrin-mediated signaling pathway // inferred from electronic annotation	0001527 // microfibril // inferred from direct assay /// 0005576 // extracellular region // inferred from electronic annotation /// 0005578 // proteinaceous extracellular matrix // inferred from electronic annotation /// 0031012 // extracellular matrix // inferred from direct assay /// 0031012 // extracellular matrix // inferred from electronic annotation	0004222 // metalloendopeptidase activity // inferred from electronic annotation /// 0005515 // protein binding // inferred from physical interaction /// 0008233 // peptidase activity // inferred from electronic annotation /// 0008237 // metallopeptidase activity // inferred from electronic annotation /// 0008270 // zinc ion binding // inferred from electronic annotation /// 0016787 // hydrolase a…	chr19:8645125-8673133 (-) // 97.65 // p13.2
11721902_a_at	0.192381	0.145243	0.0696807	-0.275688	-0.0696807	-0.203565	0.0636636	0.0104617	1.24725	0.318746	1.24725	up	SERPINI1	5274	0007417 // central nervous system development // traceable author statement /// 0007422 // peripheral nervous system development // traceable author statement /// 0010466 // negative regulation of peptidase activity // inferred from electronic annotation /// 0010951 // negative regulation of endopeptidase activity // not recorded /// 0030155 // regulation of cell adhesion // inferred from electro…	0005576 // extracellular region // inferred from electronic annotation	0004867 // serine-type endopeptidase inhibitor activity // not recorded /// 0004867 // serine-type endopeptidase inhibitor activity // inferred from electronic annotation /// 0004867 // serine-type endopeptidase inhibitor activity // traceable author statement /// 0030414 // peptidase inhibitor activity // inferred from electronic annotation	chr3:167453510-167543560 (+) // 99.62 // q26.1
11763571_at	0.011096	0.183535	-0.125256	0.191572	-0.011096	-0.0425954	0.917565	0.85305	-1.01595	-0.0228354	1.01595	down	SLC1A7	6512	0006810 // transport // inferred from electronic annotation /// 0006811 // ion transport // traceable author statement /// 0006835 // dicarboxylic acid transport // traceable author statement /// 0006835 // dicarboxylic acid transport // inferred from electronic annotation /// 0015813 // L-glutamate transport // traceable author statement /// 0055085 // transmembrane transport // traceable author…	0005886 // plasma membrane // traceable author statement /// 0016020 // membrane // inferred from electronic annotation /// 0016021 // integral to membrane // non-traceable author statement /// 0016021 // integral to membrane // inferred from electronic annotation	0005313 // L-glutamate transmembrane transporter activity // traceable author statement /// 0015293 // symporter activity // inferred from electronic annotation /// 0017153 // sodium:dicarboxylate symporter activity // inferred from electronic annotation	chr1:53580247-53584281 (+) // 83.97 // p32.3
11746180_a_at	0.119551	-0.0567608	0.17969	-0.110243	-0.106154	0.0567608	0.396421	0.209699	1.09736	0.134039	1.09736	up	CD55	1604	0006958 // complement activation, classical pathway // inferred from electronic annotation /// 0007204 // elevation of cytosolic calcium ion concentration // inferred from direct assay /// 0030449 // regulation of complement activation // traceable author statement /// 0045087 // innate immune response // traceable author statement /// 0045087 // innate immune response // inferred from electronic…	0005576 // extracellular region // traceable author statement /// 0005625 // soluble fraction // traceable author statement /// 0005886 // plasma membrane // traceable author statement /// 0005886 // plasma membrane // inferred from electronic annotation /// 0005887 // integral to plasma membrane // traceable author statement /// 0009986 // cell surface // inferred from direct assay /// 0016020 /…	0004872 // receptor activity // inferred from electronic annotation	chr1:207495077-207533846 (+) // 96.56 // q32.2
11759203_a_at	-0.0993128	-0.348639	-0.18004	0.0993128	0.179979	0.345158	0.0799075	0.0154856	-1.33559	-0.417481	1.33559	down	ZNF223 /// ZNF284	342909 /// 7766	0006351 // transcription, DNA-dependent // inferred from electronic annotation /// 0006355 // regulation of transcription, DNA-dependent // inferred from electronic annotation	0005622 // intracellular // inferred from electronic annotation /// 0005634 // nucleus // inferred from electronic annotation /// 0005634 // nucleus // non-traceable author statement	0003676 // nucleic acid binding // inferred from electronic annotation /// 0003677 // DNA binding // inferred from electronic annotation /// 0003677 // DNA binding // non-traceable author statement /// 0008270 // zinc ion binding // inferred from electronic annotation /// 0046872 // metal ion binding // inferred from electronic annotation	chr19:44556163-44572142 (+) // 79.7 // q13.31
11736723_a_at	0	0.0439425	0	-0.116716	-0.000900269	0.0155873	0.523117	0.332065	1.0343	0.0486573	1.0343	up	PDLIM7	9260	0001503 // ossification // inferred from electronic annotation /// 0006898 // receptor-mediated endocytosis // traceable author statement /// 0007275 // multicellular organismal development // inferred from electronic annotation /// 0030036 // actin cytoskeleton organization // inferred from electronic annotation /// 0030154 // cell differentiation // inferred from electronic annotation /// 00456…	0001725 // stress fiber // inferred from electronic annotation /// 0001726 // ruffle // inferred from electronic annotation /// 0005737 // cytoplasm // inferred from electronic annotation /// 0005856 // cytoskeleton // inferred from electronic annotation /// 0005925 // focal adhesion // inferred from direct assay /// 0015629 // actin cytoskeleton // inferred from direct assay /// 0030054 // cell …	0005515 // protein binding // inferred from physical interaction /// 0008270 // zinc ion binding // inferred from electronic annotation /// 0046872 // metal ion binding // inferred from electronic annotation	chr5:176910394-176924602 (-) // 100.0 // q35.3
11736662_a_at	0.108929	0.0364625	0.139827	-0.0672963	-0.0997527	-0.0364625	0.0631337	0.0102814	1.11954	0.16291	1.11954	up	CADPS2	93664	0006810 // transport // inferred from electronic annotation /// 0006887 // exocytosis // inferred from electronic annotation /// 0015031 // protein transport // inferred from electronic annotation /// 0016082 // synaptic vesicle priming // inferred from electronic annotation /// 0045921 // positive regulation of exocytosis // inferred from electronic annotation	0016020 // membrane // inferred from electronic annotation /// 0016023 // cytoplasmic membrane-bounded vesicle // inferred from electronic annotation /// 0030054 // cell junction // inferred from electronic annotation /// 0030659 // cytoplasmic vesicle membrane // inferred from electronic annotation /// 0031410 // cytoplasmic vesicle // inferred from electronic annotation /// 0042734 // presynapt…	0005543 // phospholipid binding // inferred from electronic annotation /// 0008289 // lipid binding // inferred from electronic annotation /// 0046872 // metal ion binding // inferred from electronic annotation	chr7:121958478-122526554 (-) // 97.07 // q31.32
11725019_a_at	0.33949	0.260477	-0.0112233	0.0112233	-0.0924997	-0.0740204	0.234051	0.0890054	1.18757	0.248014	1.18757	up	MST1R	4486	0006468 // protein phosphorylation // inferred from electronic annotation /// 0006928 // cellular component movement // traceable author statement /// 0006952 // defense response // traceable author statement /// 0007165 // signal transduction // traceable author statement /// 0007169 // transmembrane receptor protein tyrosine kinase signaling pathway // inferred from electronic annotation /// 00…	0001725 // stress fiber // inferred from electronic annotation /// 0005886 // plasma membrane // inferred from electronic annotation /// 0005887 // integral to plasma membrane // traceable author statement /// 0016020 // membrane // inferred from electronic annotation /// 0016021 // integral to membrane // inferred from electronic annotation	0000166 // nucleotide binding // inferred from electronic annotation /// 0004672 // protein kinase activity // inferred from electronic annotation /// 0004713 // protein tyrosine kinase activity // inferred from electronic annotation /// 0004714 // transmembrane receptor protein tyrosine kinase activity // inferred from electronic annotation /// 0004872 // receptor activity // inferred from elect…	chr3:49924437-49941306 (-) // 96.95 // p21.31
11727803_at	0.0760841	0.203722	0.128195	-0.138534	-0.0760846	-0.277275	0.0714555	0.0128286	1.23111	0.299965	1.23111	up	GJA9-MYCBP /// MYCBP	100527950 /// 26292	0006351 // transcription, DNA-dependent // inferred from electronic annotation /// 0006355 // regulation of transcription, DNA-dependent // inferred from direct assay /// 0006355 // regulation of transcription, DNA-dependent // inferred from electronic annotation /// 0007283 // spermatogenesis // inferred from expression pattern	0005634 // nucleus // inferred from direct assay /// 0005634 // nucleus // inferred from electronic annotation /// 0005737 // cytoplasm // inferred from direct assay /// 0005737 // cytoplasm // inferred from electronic annotation /// 0005739 // mitochondrion // inferred from electronic annotation /// 0005813 // centrosome // inferred from direct assay	0003713 // transcription coactivator activity // inferred from direct assay /// 0005515 // protein binding // inferred from physical interaction	chr1:39328636-39340206 (-) // 88.2 // p34.3
11740937_x_at	-0.025383	-0.228735	0.193196	-0.00539923	0.00539923	0.173522	0.742282	0.593435	-1.05566	-0.078148	1.05566	down	LIAS	11019	0001843 // neural tube closure // inferred from electronic annotation /// 0006954 // inflammatory response // inferred from sequence or structural similarity /// 0006954 // inflammatory response // inferred from electronic annotation /// 0006979 // response to oxidative stress // inferred from sequence or structural similarity /// 0006979 // response to oxidative stress // inferred from electroni…	0005739 // mitochondrion // inferred from sequence or structural similarity /// 0005739 // mitochondrion // inferred from electronic annotation	0003824 // catalytic activity // inferred from electronic annotation /// 0016740 // transferase activity // inferred from electronic annotation /// 0016992 // lipoate synthase activity // inferred from sequence or structural similarity /// 0016992 // lipoate synthase activity // inferred from electronic annotation /// 0046872 // metal ion binding // inferred from electronic annotation /// 0051536…	chr4:39460664-39479269 (+) // 80.02 // p14
11740966_a_at	0.047914	-0.00295687	-0.134829	0.138416	-0.0747023	0.00295687	0.718707	0.562418	-1.03683	-0.052181	1.03683	down	LOC391322	391322				chr22:24373110-24376211 (+) // 93.91 // q11.23
11732166_a_at	-0.38685	0.0293655	-0.281278	0.246249	0.18251	-0.0293655	0.223155	0.0825075	-1.27108	-0.346052	1.27108	down	LMF1	64788	0006888 // ER to Golgi vesicle-mediated transport // inferred from electronic annotation /// 0009306 // protein secretion // inferred from electronic annotation /// 0033578 // protein glycosylation in Golgi // inferred from electronic annotation /// 0034382 // chylomicron remnant clearance // inferred from electronic annotation /// 0051006 // positive regulation of lipoprotein lipase activity // …	0005783 // endoplasmic reticulum // inferred from electronic annotation /// 0005789 // endoplasmic reticulum membrane // inferred from electronic annotation /// 0005794 // Golgi apparatus // inferred from electronic annotation /// 0016020 // membrane // inferred from electronic annotation /// 0016021 // integral to membrane // inferred from electronic annotation		chr16:903629-1020999 (-) // 98.26 // p13.3
11715128_s_at	0.0755639	-0.0350566	0.0350566	-0.0857515	0.118727	-0.0720296	0.76906	0.630537	1.02684	0.038206	1.02684	up	PCDHGB5	56101	0007155 // cell adhesion // inferred from electronic annotation /// 0007156 // homophilic cell adhesion // inferred from electronic annotation	0005886 // plasma membrane // inferred from electronic annotation /// 0016020 // membrane // inferred from electronic annotation /// 0016021 // integral to membrane // inferred from electronic annotation	0005509 // calcium ion binding // inferred from electronic annotation	chr5:140777694-140780151 (+) // 100.0 // q31.3
11728841_a_at	0.219105	-0.0272388	-0.101767	-0.167628	0.146436	0.0272388	0.911965	0.843837	1.01961	0.0280177	1.01961	up	PLEKHA5	54477			0005515 // protein binding // inferred from physical interaction /// 0005543 // phospholipid binding // inferred from electronic annotation /// 0005545 // 1-phosphatidylinositol binding // non-traceable author statement	chr12:19282628-19529334 (+) // 96.91 // p12.3
11724615_at	-0.111575	-0.0204458	0.0117931	0.14209	-0.0117931	0.119712	0.268186	0.11126	-1.08931	-0.123412	1.08931	down	LIMK1	3984	0006468 // protein phosphorylation // inferred from direct assay /// 0006468 // protein phosphorylation // non-traceable author statement /// 0006468 // protein phosphorylation // inferred from electronic annotation /// 0006468 // protein phosphorylation // traceable author statement /// 0007165 // signal transduction // traceable author statement /// 0007266 // Rho protein signal transduction //…	0005634 // nucleus // inferred from direct assay /// 0005634 // nucleus // inferred from electronic annotation /// 0005730 // nucleolus // inferred from direct assay /// 0005737 // cytoplasm // inferred from direct assay /// 0005737 // cytoplasm // inferred from electronic annotation /// 0005829 // cytosol // traceable author statement /// 0043005 // neuron projection // inferred from sequence or…	0000166 // nucleotide binding // inferred from electronic annotation /// 0004672 // protein kinase activity // non-traceable author statement /// 0004672 // protein kinase activity // inferred from electronic annotation /// 0004674 // protein serine/threonine kinase activity // traceable author statement /// 0004674 // protein serine/threonine kinase activity // inferred from electronic annotatio…	chr7:73498155-73536855 (+) // 95.33 // q11.23
11723313_s_at	-0.304701	-0.306718	-0.377436	0.399728	0.398791	0.304701	0.00787113	6.08673e-05	-1.62153	-0.697358	1.62153	down	PXMP2	5827		0005737 // cytoplasm // inferred from direct assay /// 0005739 // mitochondrion // inferred from electronic annotation /// 0005777 // peroxisome // inferred from electronic annotation /// 0005778 // peroxisomal membrane // inferred from direct assay /// 0005778 // peroxisomal membrane // inferred from electronic annotation /// 0016020 // membrane // inferred from electronic annotation /// 0016021…	0005515 // protein binding // inferred from physical interaction	chr12:133264125-133281571 (+) // 97.22 // q24.33
11726087_at	0.0479255	0.136311	0.0213304	-0.0665257	-0.0311902	-0.0213306	0.151457	0.0442949	1.07789	0.108204	1.07789	up	HSPB3	8988	0006950 // response to stress // inferred from electronic annotation /// 0006986 // response to unfolded protein // traceable author statement /// 0008219 // cell death // inferred from electronic annotation	0005634 // nucleus // inferred from direct assay /// 0005634 // nucleus // inferred from electronic annotation /// 0005737 // cytoplasm // inferred from direct assay /// 0005737 // cytoplasm // inferred from electronic annotation		chr5:53751430-53752207 (+) // 98.73 // q11.2
11723247_a_at	0.254228	0.332911	0.312442	-0.451371	-0.254228	-0.262279	0.0174645	0.00081722	1.53953	0.622486	1.53953	up	SFRP1	6422	0001649 // osteoblast differentiation // inferred from expression pattern /// 0001649 // osteoblast differentiation // inferred from electronic annotation /// 0001657 // ureteric bud development // inferred from electronic annotation /// 0001756 // somitogenesis // inferred from electronic annotation /// 0001843 // neural tube closure // inferred from electronic annotation /// 0001944 // vasculat…	0005576 // extracellular region // inferred from electronic annotation /// 0005578 // proteinaceous extracellular matrix // inferred from direct assay /// 0005615 // extracellular space // inferred from direct assay /// 0005622 // intracellular // inferred from direct assay /// 0005829 // cytosol // inferred from direct assay /// 0005886 // plasma membrane // not recorded /// 0005886 // plasma me…	0004197 // cysteine-type endopeptidase activity // inferred from mutant phenotype /// 0005109 // frizzled binding // inferred from physical interaction /// 0008144 // drug binding // inferred from direct assay /// 0008201 // heparin binding // inferred from direct assay /// 0017147 // Wnt-protein binding // inferred from physical interaction /// 0017147 // Wnt-protein binding // inferred from ele…	chr8:41119477-41166990 (-) // 97.65 // p11.21
11745412_s_at	0.13453	0.0529947	-0.109655	-0.0529947	0.0950875	-0.0910044	0.795777	0.668215	1.02973	0.0422604	1.02973	up	LOC441178	441178				chr6:168083767-168084736 (-) // 99.38 // q27
11757242_x_at	0.0551486	0.0649881	-0.0128441	-0.0108714	0.0108709	-0.209507	0.417178	0.228103	1.07594	0.1056	1.07594	up	LOC339240	339240		0005576 // extracellular region // inferred from electronic annotation		chr17:18325494-18328647 (+) // 80.24 // p11.2 /// chr17:20422385-20425541 (-) // 82.71 // p11.2 /// chr17:16750714-16753867 (-) // 73.04 // p11.2
11744034_a_at	-0.164778	-0.0202074	0.0288286	0.0202074	0.0422602	-0.0589638	0.640482	0.463597	-1.03758	-0.0532201	1.03758	down	VASP	7408	0001843 // neural tube closure // inferred from electronic annotation /// 0007411 // axon guidance // traceable author statement /// 0007411 // axon guidance // inferred from electronic annotation /// 0008154 // actin polymerization or depolymerization // inferred from electronic annotation /// 0030036 // actin cytoskeleton organization // inferred from electronic annotation /// 0034329 // cell j…	0005737 // cytoplasm // inferred from direct assay /// 0005737 // cytoplasm // inferred from electronic annotation /// 0005829 // cytosol // traceable author statement /// 0005856 // cytoskeleton // inferred from electronic annotation /// 0005886 // plasma membrane // inferred from direct assay /// 0005886 // plasma membrane // inferred from electronic annotation /// 0005925 // focal adhesion // …	0003779 // actin binding // inferred from electronic annotation /// 0005515 // protein binding // inferred from physical interaction /// 0005522 // profilin binding // inferred from physical interaction /// 0017124 // SH3 domain binding // inferred from electronic annotation	chr19:46010694-46030241 (+) // 89.99 // q13.32
11741280_s_at	0.00606251	-0.137137	0.00185204	-0.00185204	0.207116	-0.271681	0.941471	0.893172	-1.01462	-0.0209354	1.01462	down	CASC1	55259		0005881 // cytoplasmic microtubule // inferred from electronic annotation	0008017 // microtubule binding // inferred from electronic annotation /// 0048487 // beta-tubulin binding // inferred from electronic annotation	chr12:25261223-25348094 (-) // 99.41 // p12.1
11757313_s_at	-0.197693	-0.0630369	-0.158125	0.0630369	0.123475	0.203206	0.059182	0.00909103	-1.20541	-0.269524	1.20541	down	VAT1	10493	0010637 // negative regulation of mitochondrial fusion // inferred from mutant phenotype /// 0016049 // cell growth // non-traceable author statement /// 0055114 // oxidation-reduction process // inferred from electronic annotation	0005634 // nucleus // non-traceable author statement /// 0005737 // cytoplasm // inferred from electronic annotation /// 0005739 // mitochondrion // inferred from electronic annotation /// 0005741 // mitochondrial outer membrane // inferred from electronic annotation /// 0016020 // membrane // inferred from electronic annotation /// 0016021 // integral to membrane // traceable author statement	0000166 // nucleotide binding // inferred from electronic annotation /// 0003677 // DNA binding // non-traceable author statement /// 0008270 // zinc ion binding // inferred from electronic annotation /// 0016491 // oxidoreductase activity // inferred from electronic annotation	chr17:41166623-41167974 (-) // 92.54 // q21.31
11727264_at	-0.367223	-0.173096	-0.0802855	0.080286	0.0976057	0.219808	0.102412	0.0235156	-1.26526	-0.339434	1.26526	down	LRRC8E	80131		0016020 // membrane // inferred from electronic annotation /// 0016021 // integral to membrane // inferred from electronic annotation		chr19:7953389-7966901 (+) // 85.61 // p13.2
11751320_a_at	0.0247259	-0.0357718	-0.0247259	0.222839	0.0972185	-0.033987	0.422774	0.233157	-1.0772	-0.107281	1.0772	down	POLL	27343	0006260 // DNA replication // non-traceable author statement /// 0006260 // DNA replication // inferred from electronic annotation /// 0006281 // DNA repair // inferred from electronic annotation /// 0006289 // nucleotide-excision repair // inferred from direct assay /// 0006974 // response to DNA damage stimulus // inferred from electronic annotation /// 0016446 // somatic hypermutation of immun…	0005622 // intracellular // inferred from electronic annotation /// 0005634 // nucleus // non-traceable author statement /// 0005634 // nucleus // inferred from electronic annotation	0003677 // DNA binding // inferred from electronic annotation /// 0003677 // DNA binding // non-traceable author statement /// 0003824 // catalytic activity // inferred from electronic annotation /// 0003887 // DNA-directed DNA polymerase activity // inferred from electronic annotation /// 0003887 // DNA-directed DNA polymerase activity // non-traceable author statement /// 0016740 // transferase…	chr10:103338990-103348006 (-) // 99.86 // q24.32
11722091_a_at	-0.112301	0.0683079	-0.0691028	-0.0517283	0.0517283	0.221547	0.504026	0.312009	-1.08039	-0.111548	1.08039	down	PRR5	55615	0007049 // cell cycle // inferred from electronic annotation /// 0007165 // signal transduction // inferred from electronic annotation /// 0007264 // small GTPase mediated signal transduction // traceable author statement /// 0030036 // actin cytoskeleton organization // inferred from direct assay /// 0030335 // positive regulation of cell migration // inferred from direct assay /// 0032321 // po…	0005622 // intracellular // inferred from electronic annotation /// 0005829 // cytosol // traceable author statement	0005096 // GTPase activator activity // inferred from electronic annotation /// 0005096 // GTPase activator activity // inferred from direct assay /// 0005100 // Rho GTPase activator activity // inferred from direct assay /// 0005515 // protein binding // inferred from physical interaction	chr22:45072687-45133561 (+) // 97.79 // q13.31
11718474_a_at	0.148672	0.147557	0.192543	-0.172512	-0.147557	-0.247042	0.0137906	0.000456232	1.27629	0.351961	1.27629	up	IDH1	3417	0006097 // glyoxylate cycle // inferred from electronic annotation /// 0006099 // tricarboxylic acid cycle // inferred from electronic annotation /// 0006102 // isocitrate metabolic process // inferred from direct assay /// 0006102 // isocitrate metabolic process // inferred from electronic annotation /// 0006103 // 2-oxoglutarate metabolic process // inferred from direct assay /// 0006103 // 2-o…	0005737 // cytoplasm // inferred from direct assay /// 0005737 // cytoplasm // inferred from electronic annotation /// 0005739 // mitochondrion // inferred from electronic annotation /// 0005777 // peroxisome // inferred from direct assay /// 0005777 // peroxisome // inferred from electronic annotation /// 0005782 // peroxisomal matrix // traceable author statement /// 0005829 // cytosol // infer…	0000287 // magnesium ion binding // inferred from direct assay /// 0000287 // magnesium ion binding // inferred from electronic annotation /// 0004450 // isocitrate dehydrogenase (NADP+) activity // not recorded /// 0004450 // isocitrate dehydrogenase (NADP+) activity // inferred from direct assay /// 0004450 // isocitrate dehydrogenase (NADP+) activity // inferred from electronic annotation /// …	chr2:209100952-209120522 (-) // 92.68 // q34
11745815_x_at	-0.319185	-0.26547	-0.157593	0.233354	0.222366	0.157593	0.0194698	0.00104366	-1.3678	-0.451853	1.3678	down	C16orf5	29965	0006915 // apoptotic process // inferred from genetic interaction /// 0006917 // induction of apoptosis // inferred from direct assay /// 0033209 // tumor necrosis factor-mediated signaling pathway // inferred from genetic interaction /// 0042771 // DNA damage response, signal transduction by p53 class mediator resulting in induction of apoptosis // inferred from mutant phenotype	0005634 // nucleus // inferred from direct assay /// 0005634 // nucleus // non-traceable author statement		chr16:4560706-4565107 (-) // 95.22 // p13.3
11717432_a_at	0.0499482	0.0716391	0.132355	-0.0778418	-0.0499482	-0.0676608	0.0403397	0.00448599	1.10941	0.149798	1.10941	up	ECHDC1	55862	0008152 // metabolic process // inferred from electronic annotation	0005737 // cytoplasm // inferred from electronic annotation /// 0005829 // cytosol // inferred from sequence or structural similarity /// 0005829 // cytosol // inferred from electronic annotation	0003824 // catalytic activity // inferred from electronic annotation /// 0004492 // methylmalonyl-CoA decarboxylase activity // inferred from electronic annotation /// 0016829 // lyase activity // inferred from electronic annotation /// 0016831 // carboxy-lyase activity // inferred from sequence or structural similarity /// 0016831 // carboxy-lyase activity // inferred from electronic annotation …	chr6:127609856-127665037 (-) // 98.5 // q22.33
11720731_a_at	-0.258014	-0.348933	-0.192341	0.192341	0.3231	0.378438	0.0223439	0.00138936	-1.47876	-0.564389	1.47876	down	SUMF1	285362	0055114 // oxidation-reduction process // inferred from electronic annotation	0005783 // endoplasmic reticulum // inferred from electronic annotation /// 0005788 // endoplasmic reticulum lumen // inferred from electronic annotation	0016491 // oxidoreductase activity // inferred from electronic annotation /// 0042803 // protein homodimerization activity // inferred from electronic annotation /// 0046872 // metal ion binding // inferred from electronic annotation	chr3:4402829-4508954 (-) // 90.13 // p26.1
11741989_a_at	0.00656605	0.0518904	-0.192513	-0.192513	0.0571055	-0.00656652	0.99041	0.981334	1.00183	0.00263907	1.00183	up	P2RX2	22953	0006810 // transport // inferred from electronic annotation /// 0006811 // ion transport // inferred from electronic annotation /// 0006812 // cation transport // not recorded /// 0010524 // positive regulation of calcium ion transport into cytosol // non-traceable author statement /// 0035590 // purinergic nucleotide receptor signaling pathway // not recorded /// 0035590 // purinergic nucleotide…	0016020 // membrane // not recorded /// 0016020 // membrane // inferred from electronic annotation /// 0016021 // integral to membrane // inferred from electronic annotation	0001614 // purinergic nucleotide receptor activity // not recorded /// 0001614 // purinergic nucleotide receptor activity // non-traceable author statement /// 0004872 // receptor activity // inferred from electronic annotation /// 0004931 // extracellular ATP-gated cation channel activity // not recorded /// 0004931 // extracellular ATP-gated cation channel activity // non-traceable author state…	chr12:133195402-133198972 (+) // 96.32 // q24.33
11741321_a_at	0.0130892	-0.0130892	0.235432	-0.0361452	-0.0234213	0.0745785	0.622058	0.442298	1.05225	0.0734733	1.05225	up	CREM	1390	0006006 // glucose metabolic process // inferred from electronic annotation /// 0006351 // transcription, DNA-dependent // inferred from electronic annotation /// 0006355 // regulation of transcription, DNA-dependent // inferred from direct assay /// 0006355 // regulation of transcription, DNA-dependent // non-traceable author statement /// 0006355 // regulation of transcription, DNA-dependent //…	0005634 // nucleus // inferred from electronic annotation /// 0005634 // nucleus // non-traceable author statement /// 0005634 // nucleus // traceable author statement /// 0005667 // transcription factor complex // inferred from electronic annotation	0003677 // DNA binding // non-traceable author statement /// 0003677 // DNA binding // inferred from electronic annotation /// 0003700 // sequence-specific DNA binding transcription factor activity // inferred from electronic annotation /// 0005515 // protein binding // inferred from physical interaction /// 0008140 // cAMP response element binding protein binding // non-traceable author statemen…	chr10:35484829-35501885 (+) // 99.52 // p11.21
11753889_a_at	0.0367804	0.289015	-0.0367804	0.0969849	-0.138874	-0.112865	0.490727	0.297875	1.10797	0.147923	1.10797	up	STAT6	6778	0000122 // negative regulation of transcription from RNA polymerase II promoter // inferred from electronic annotation /// 0002296 // T-helper 1 cell lineage commitment // inferred from electronic annotation /// 0002829 // negative regulation of type 2 immune response // inferred from electronic annotation /// 0006351 // transcription, DNA-dependent // inferred from electronic annotation /// 0006…	0000790 // nuclear chromatin // inferred from electronic annotation /// 0005634 // nucleus // inferred from direct assay /// 0005634 // nucleus // inferred from electronic annotation /// 0005730 // nucleolus // inferred from direct assay /// 0005737 // cytoplasm // inferred from direct assay /// 0005737 // cytoplasm // inferred from electronic annotation /// 0005829 // cytosol // traceable author…	0003677 // DNA binding // inferred from electronic annotation /// 0003700 // sequence-specific DNA binding transcription factor activity // inferred from electronic annotation /// 0003700 // sequence-specific DNA binding transcription factor activity // traceable author statement /// 0004871 // signal transducer activity // inferred from electronic annotation /// 0005509 // calcium ion binding //…	chr12:57501945-57502061 (-) // 99.15 // q13.3
11735141_at	-0.129794	0.142765	0.264545	-0.177457	0.129794	-0.137392	0.553737	0.365761	1.1128	0.15419	1.1128	up	SORCS3	22986	0007218 // neuropeptide signaling pathway // non-traceable author statement /// 0048011 // nerve growth factor receptor signaling pathway // traceable author statement	0005886 // plasma membrane // traceable author statement /// 0016020 // membrane // non-traceable author statement /// 0016020 // membrane // inferred from electronic annotation /// 0016021 // integral to membrane // inferred from electronic annotation	0004872 // receptor activity // inferred from electronic annotation /// 0008188 // neuropeptide receptor activity // non-traceable author statement	chr10:106400858-107024999 (+) // 99.71 // q25.1
11756090_s_at	0.308684	0.177452	0.15644	-0.387816	-0.229655	-0.15644	0.0415283	0.00476748	1.38719	0.472162	1.38719	up	ZHX1	11244	0000122 // negative regulation of transcription from RNA polymerase II promoter // inferred from direct assay /// 0006351 // transcription, DNA-dependent // inferred from electronic annotation /// 0006355 // regulation of transcription, DNA-dependent // inferred from electronic annotation /// 0030154 // cell differentiation // inferred from electronic annotation /// 0045892 // negative regulation…	0005622 // intracellular // inferred from electronic annotation /// 0005634 // nucleus // inferred from direct assay /// 0005634 // nucleus // inferred from electronic annotation	0003677 // DNA binding // inferred from electronic annotation /// 0003700 // sequence-specific DNA binding transcription factor activity // inferred from direct assay /// 0003700 // sequence-specific DNA binding transcription factor activity // inferred from electronic annotation /// 0003714 // transcription corepressor activity // inferred from direct assay /// 0005515 // protein binding // infe…	chr14:63763014-63764134 (+) // 49.18 // q23.2
11740919_a_at	0.268367	0.0865369	-0.0334206	0.0177116	-0.0177116	-0.079278	0.408807	0.220911	1.09702	0.133587	1.09702	up	RSPO1	284654	0002090 // regulation of receptor internalization // inferred from direct assay /// 0016055 // Wnt receptor signaling pathway // inferred from electronic annotation /// 0030177 // positive regulation of Wnt receptor signaling pathway // inferred from direct assay /// 0050896 // response to stimulus // inferred from electronic annotation /// 0060070 // canonical Wnt receptor signaling pathway // i…	0005576 // extracellular region // inferred from electronic annotation /// 0005615 // extracellular space // inferred from electronic annotation /// 0005634 // nucleus // inferred from electronic annotation	0005102 // receptor binding // inferred from electronic annotation /// 0005515 // protein binding // inferred from physical interaction /// 0008201 // heparin binding // inferred from electronic annotation	chr1:38076950-38100491 (-) // 84.99 // p34.3
11730501_a_at	0.0515928	-0.00690556	-0.113659	0.00925779	-0.00485611	0.00485611	0.761639	0.619724	-1.01824	-0.0260766	1.01824	down	CACNA2D3	55799	0006810 // transport // inferred from electronic annotation /// 0006811 // ion transport // inferred from electronic annotation /// 0006816 // calcium ion transport // inferred from electronic annotation /// 0034765 // regulation of ion transmembrane transport // inferred from electronic annotation /// 0051925 // regulation of calcium ion transport via voltage-gated calcium channel activity // in…	0016020 // membrane // inferred from electronic annotation /// 0016021 // integral to membrane // inferred from electronic annotation	0005216 // ion channel activity // inferred from electronic annotation /// 0005244 // voltage-gated ion channel activity // inferred from electronic annotation /// 0005245 // voltage-gated calcium channel activity // inferred from electronic annotation /// 0005262 // calcium channel activity // inferred from electronic annotation /// 0046872 // metal ion binding // inferred from electronic annota…	chr3:54156650-55108582 (+) // 97.56 // p21.1
11743248_at	0.087811	-0.217166	-0.113664	0.245968	-0.0273218	0.0273218	0.445389	0.253879	-1.11961	-0.162996	1.11961	down	ONECUT3	390874	0006351 // transcription, DNA-dependent // inferred from electronic annotation /// 0006355 // regulation of transcription, DNA-dependent // inferred from electronic annotation /// 0006357 // regulation of transcription from RNA polymerase II promoter // inferred from electronic annotation /// 0031018 // endocrine pancreas development // traceable author statement	0005634 // nucleus // inferred from electronic annotation /// 0005667 // transcription factor complex // inferred from electronic annotation	0003677 // DNA binding // inferred from electronic annotation /// 0003700 // sequence-specific DNA binding transcription factor activity // inferred from electronic annotation /// 0043565 // sequence-specific DNA binding // inferred from electronic annotation	chr19:1753661-1775602 (+) // 63.32 // p13.3
11761537_at	-0.0151348	0.144923	0.079598	-0.130486	-0.00701284	0.00701284	0.322771	0.150307	1.08169	0.113291	1.08169	up	TM2D3	80213		0016020 // membrane // inferred from electronic annotation /// 0016021 // integral to membrane // inferred from electronic annotation		chr15:102173275-102192579 (-) // 53.12 // q26.3
11745685_a_at	0.0246561	-0.208366	0.0241199	-0.0241199	-0.214963	0.137653	0.93752	0.887014	-1.01353	-0.0193869	1.01353	down	SCLT1	132320	0045162 // clustering of voltage-gated sodium channels // inferred from electronic annotation	0005737 // cytoplasm // inferred from direct assay /// 0005737 // cytoplasm // inferred from electronic annotation /// 0005813 // centrosome // inferred from direct assay /// 0005886 // plasma membrane // inferred from electronic annotation /// 0045111 // intermediate filament cytoskeleton // inferred from direct assay	0017080 // sodium channel regulator activity // inferred from electronic annotation	chr4:129805500-130014567 (-) // 99.93 // q28.2
11764008_at	0.307565	0.0567837	-0.0351386	0.0351386	-0.104455	-0.366853	0.357975	0.177563	1.19344	0.255126	1.19344	up						chr9:121450030-121468238 (-) // 43.26 // q33.1
11731749_at	0.194983	0.0953536	-0.0935879	0.0212784	-0.0548344	-0.0212784	0.577711	0.391843	1.05985	0.0838609	1.05985	up	SNX32	254122	0006810 // transport // inferred from electronic annotation /// 0007154 // cell communication // inferred from electronic annotation /// 0015031 // protein transport // inferred from electronic annotation		0035091 // phosphatidylinositol binding // inferred from electronic annotation	chr11:65601409-65621172 (+) // 95.15 // q13.1
11719543_a_at	-0.0418744	-0.0193562	-0.181695	0.149909	0.0693278	0.0193562	0.191525	0.0646637	-1.11768	-0.160506	1.11768	down	C3orf18	51161		0016020 // membrane // inferred from electronic annotation /// 0016021 // integral to membrane // inferred from electronic annotation		chr3:50595461-50605199 (-) // 95.98 // p21.31
11756854_a_at	-0.0396948	0.153216	0.176082	-0.114254	-0.0265017	0.0265017	0.344478	0.16688	1.0978	0.134619	1.0978	up	EHBP1	23301		0005737 // cytoplasm // inferred from direct assay /// 0005737 // cytoplasm // inferred from electronic annotation /// 0016020 // membrane // inferred from electronic annotation		chr2:63192096-63272798 (+) // 100.0 // p15
11749575_at	0.243936	0.237988	0.047514	-0.130966	-0.30689	-0.047514	0.112936	0.0277372	1.26424	0.338269	1.26424	up	LOC100287329	100287329				chr6:31527069-31540480 (-) // 96.53 // p21.33
11717457_a_at	-0.00797176	0.00797176	-0.0494194	-0.0365696	0.021246	0.0951233	0.549087	0.360745	-1.03031	-0.043073	1.03031	down	NLGN2	57555	0007155 // cell adhesion // inferred from electronic annotation /// 0007158 // neuron cell-cell adhesion // inferred from sequence or structural similarity /// 0007416 // synapse assembly // not recorded /// 0007416 // synapse assembly // inferred from sequence or structural similarity /// 0007416 // synapse assembly // non-traceable author statement /// 0016337 // cell-cell adhesion // non-trace…	0005886 // plasma membrane // inferred from electronic annotation /// 0005887 // integral to plasma membrane // not recorded /// 0005887 // integral to plasma membrane // inferred from sequence or structural similarity /// 0009986 // cell surface // not recorded /// 0009986 // cell surface // inferred from sequence or structural similarity /// 0016020 // membrane // non-traceable author statement…	0004091 // carboxylesterase activity // not recorded /// 0004872 // receptor activity // not recorded /// 0042043 // neurexin family protein binding // not recorded /// 0042043 // neurexin family protein binding // inferred from sequence or structural similarity /// 0042043 // neurexin family protein binding // non-traceable author statement /// 0050839 // cell adhesion molecule binding // inferr…	chr17:7311501-7323179 (+) // 94.41 // p13.1
11735338_at	0.0155196	0.19007	-0.0155201	0.0277328	-0.134346	-0.129117	0.339987	0.163214	1.10338	0.141933	1.10338	up	LINC00482	284185				chr17:79276623-79283053 (-) // 77.12 // q25.3
11716992_at	0.00148678	-0.0014863	-0.054162	0.0424023	0.0831614	-0.108009	0.829133	0.714587	-1.01671	-0.0239054	1.01671	down	CIC	23152	0006351 // transcription, DNA-dependent // inferred from electronic annotation /// 0006355 // regulation of transcription, DNA-dependent // inferred from electronic annotation	0005634 // nucleus // inferred from electronic annotation	0003677 // DNA binding // inferred from electronic annotation /// 0005515 // protein binding // inferred from physical interaction	chr19:42788816-42799948 (+) // 95.51 // q13.2
11738637_a_at	-0.333841	-0.291295	-0.289015	0.330601	0.289015	0.384885	0.00668372	3.40985e-05	-1.55784	-0.639551	1.55784	down	CTBP1	1487	0000122 // negative regulation of transcription from RNA polymerase II promoter // inferred from direct assay /// 0000122 // negative regulation of transcription from RNA polymerase II promoter // inferred from mutant phenotype /// 0000122 // negative regulation of transcription from RNA polymerase II promoter // inferred from electronic annotation /// 0006351 // transcription, DNA-dependent // i…	0005634 // nucleus // inferred from direct assay /// 0005634 // nucleus // inferred from sequence or structural similarity /// 0005634 // nucleus // inferred from electronic annotation /// 0005667 // transcription factor complex // inferred from electronic annotation /// 0005730 // nucleolus // inferred from direct assay /// 0005737 // cytoplasm // inferred from electronic annotation /// 0017053 …	0000166 // nucleotide binding // inferred from electronic annotation /// 0001106 // RNA polymerase II transcription corepressor activity // inferred from direct assay /// 0003700 // sequence-specific DNA binding transcription factor activity // inferred from electronic annotation /// 0005515 // protein binding // inferred from physical interaction /// 0008022 // protein C-terminus binding // trac…	chr4:1205232-1242914 (-) // 90.98 // p16.3
11720930_s_at	-0.0124216	0.0124216	-0.0706496	-0.0167651	0.146999	0.102075	0.306878	0.138631	-1.07251	-0.100986	1.07251	down	DLST	1743	0006091 // generation of precursor metabolites and energy // traceable author statement /// 0006099 // tricarboxylic acid cycle // traceable author statement /// 0006099 // tricarboxylic acid cycle // inferred from electronic annotation /// 0006103 // 2-oxoglutarate metabolic process // inferred from electronic annotation /// 0006554 // lysine catabolic process // traceable author statement /// 0…	0005634 // nucleus // inferred from direct assay /// 0005737 // cytoplasm // inferred from direct assay /// 0005739 // mitochondrion // inferred from direct assay /// 0005739 // mitochondrion // inferred from electronic annotation /// 0005759 // mitochondrial matrix // traceable author statement /// 0005792 // microsome // inferred from electronic annotation /// 0005886 // plasma membrane // infe…	0004149 // dihydrolipoyllysine-residue succinyltransferase activity // inferred from electronic annotation /// 0016740 // transferase activity // inferred from electronic annotation /// 0016746 // transferase activity, transferring acyl groups // inferred from electronic annotation /// 0031072 // heat shock protein binding // inferred from electronic annotation /// 0051087 // chaperone binding //…	chr14:75348595-75370443 (+) // 98.64 // q24.3
11723309_at	0.233401	0.230516	0.0475516	-0.0475516	-0.0914555	-0.192655	0.0930218	0.0199942	1.21507	0.281044	1.21507	up	TNFRSF10D	8793	0006915 // apoptotic process // inferred from electronic annotation /// 0006916 // anti-apoptosis // traceable author statement /// 0007165 // signal transduction // traceable author statement	0016020 // membrane // inferred from electronic annotation /// 0016021 // integral to membrane // inferred from electronic annotation	0004872 // receptor activity // inferred from electronic annotation /// 0004888 // transmembrane signaling receptor activity // traceable author statement /// 0045569 // TRAIL binding // inferred from electronic annotation	chr8:22993100-23021543 (-) // 89.17 // p21.3
11733872_x_at	0.0381145	0.0127068	0.0684948	-0.111093	-0.155736	-0.0127068	0.147306	0.042392	1.09653	0.13295	1.09653	up	LOC100652805 /// LOC100653302 /// PGK1	100652805 /// 100653302 /// 5230	0005975 // carbohydrate metabolic process // traceable author statement /// 0006006 // glucose metabolic process // traceable author statement /// 0006094 // gluconeogenesis // traceable author statement /// 0006096 // glycolysis // inferred from electronic annotation /// 0006096 // glycolysis // traceable author statement /// 0016310 // phosphorylation // inferred from sequence or structural sim…	0005737 // cytoplasm // inferred from electronic annotation /// 0005829 // cytosol // traceable author statement	0000166 // nucleotide binding // inferred from electronic annotation /// 0004618 // phosphoglycerate kinase activity // not recorded /// 0004618 // phosphoglycerate kinase activity // inferred from sequence or structural similarity /// 0004618 // phosphoglycerate kinase activity // inferred from electronic annotation /// 0004618 // phosphoglycerate kinase activity // traceable author statement //…	chrX:77359665-77382323 (+) // 82.0 // q21.1
11752991_at	0.110408	0.0970101	-0.0197113	-0.0686758	0.0197113	-0.174254	0.281844	0.120629	1.0996	0.136975	1.0996	up	HSP90B3P	343477	0006457 // protein folding // inferred from electronic annotation /// 0006950 // response to stress // inferred from electronic annotation		0005524 // ATP binding // inferred from electronic annotation /// 0051082 // unfolded protein binding // inferred from electronic annotation	chr1:92100567-92109335 (+) // 94.13 // p22.1
11758326_s_at	-0.240204	-0.18361	-0.150892	0.150892	0.441929	0.299133	0.0431743	0.00513337	-1.40336	-0.488887	1.40336	down	THEM4	117145	0007173 // epidermal growth factor receptor signaling pathway // traceable author statement /// 0008286 // insulin receptor signaling pathway // traceable author statement /// 0008543 // fibroblast growth factor receptor signaling pathway // traceable author statement /// 0048011 // nerve growth factor receptor signaling pathway // traceable author statement /// 0048015 // phosphatidylinositol-me…	0005737 // cytoplasm // inferred from electronic annotation /// 0005739 // mitochondrion // inferred from electronic annotation /// 0005829 // cytosol // traceable author statement /// 0005886 // plasma membrane // traceable author statement /// 0005886 // plasma membrane // inferred from electronic annotation /// 0016020 // membrane // inferred from electronic annotation /// 0032587 // ruffle me…		chr1:151849535-151881964 (-) // 98.49 // q21.3 /// chr15:55734929-55735594 (-) // 94.86 // q21.3
11724297_a_at	0.0176592	-0.0632243	-0.0353127	0.0369558	0.000633717	-0.00063324	0.402882	0.215653	-1.0276	-0.039278	1.0276	down	BMP7	655	0001501 // skeletal system development // traceable author statement /// 0001503 // ossification // inferred from electronic annotation /// 0001654 // eye development // inferred from electronic annotation /// 0001656 // metanephros development // inferred from expression pattern /// 0001657 // ureteric bud development // inferred from sequence or structural similarity /// 0001657 // ureteric bud…	0005576 // extracellular region // inferred from electronic annotation /// 0005615 // extracellular space // inferred from direct assay /// 0005615 // extracellular space // inferred from electronic annotation	0005125 // cytokine activity // inferred from electronic annotation /// 0005515 // protein binding // inferred from physical interaction /// 0008083 // growth factor activity // inferred from electronic annotation	chr20:55743808-55841708 (-) // 89.56 // q13.31
11721212_a_at	0.077678	0.00311422	-0.0644076	-0.00311399	0.111322	-0.317117	0.751654	0.606348	1.05343	0.075098	1.05343	up	THBS4	7060	0001938 // positive regulation of endothelial cell proliferation // inferred from direct assay /// 0007155 // cell adhesion // inferred from electronic annotation /// 0007399 // nervous system development // inferred from electronic annotation /// 0016525 // negative regulation of angiogenesis // inferred from expression pattern /// 0048812 // neuron projection morphogenesis // inferred from elec…	0005576 // extracellular region // traceable author statement /// 0005576 // extracellular region // inferred from electronic annotation /// 0005578 // proteinaceous extracellular matrix // inferred from electronic annotation /// 0005604 // basement membrane // inferred from direct assay /// 0005615 // extracellular space // inferred from direct assay /// 0031594 // neuromuscular junction // infe…	0001968 // fibronectin binding // inferred from electronic annotation /// 0005178 // integrin binding // inferred from direct assay /// 0005509 // calcium ion binding // inferred from direct assay /// 0005509 // calcium ion binding // inferred from electronic annotation /// 0005518 // collagen binding // inferred from electronic annotation /// 0008083 // growth factor activity // inferred from el…	chr5:79330990-79379110 (+) // 98.43 // q14.1
11735472_a_at	0.018985	-0.1329	-0.221447	-0.0189853	0.188033	0.288125	0.222648	0.0822485	-1.20095	-0.264179	1.20095	down	CCDC169 /// CCDC169-SOHLH2 /// SOHLH2	100526761 /// 54937 /// 728591	0006351 // transcription, DNA-dependent // inferred from electronic annotation /// 0006355 // regulation of transcription, DNA-dependent // inferred from electronic annotation /// 0007275 // multicellular organismal development // inferred from electronic annotation /// 0007283 // spermatogenesis // inferred from electronic annotation /// 0030154 // cell differentiation // inferred from electroni…	0005634 // nucleus // inferred from electronic annotation	0003677 // DNA binding // inferred from electronic annotation	chr13:36804911-36871992 (-) // 100.0 // q13.3
11715686_s_at	0.257307	0.38954	0.304866	-0.324068	-0.257307	-0.269308	0.00992786	0.000163502	1.51656	0.600799	1.51656	up	ARPC5	10092	0006928 // cellular component movement // traceable author statement /// 0030036 // actin cytoskeleton organization // traceable author statement /// 0030833 // regulation of actin filament polymerization // inferred from electronic annotation	0005737 // cytoplasm // inferred from electronic annotation /// 0005737 // cytoplasm // traceable author statement /// 0005856 // cytoskeleton // inferred from electronic annotation /// 0005885 // Arp2/3 protein complex // traceable author statement /// 0015629 // actin cytoskeleton // traceable author statement /// 0042995 // cell projection // inferred from electronic annotation	0003779 // actin binding // inferred from electronic annotation /// 0005200 // structural constituent of cytoskeleton // traceable author statement /// 0005515 // protein binding // inferred from physical interaction	chr1:183595327-183605076 (-) // 91.38 // q25.3
11753825_x_at	-0.0249195	0.0155096	0.0476189	-0.064065	-0.0155096	0.111682	0.985735	0.972983	1.00141	0.00203381	1.00141	up	FKBP1A	2280	0000413 // protein peptidyl-prolyl isomerization // inferred from direct assay /// 0000413 // protein peptidyl-prolyl isomerization // traceable author statement /// 0000413 // protein peptidyl-prolyl isomerization // inferred from electronic annotation /// 0003007 // heart morphogenesis // inferred from sequence or structural similarity /// 0006457 // protein folding // inferred from electronic …	0005737 // cytoplasm // inferred from electronic annotation /// 0005829 // cytosol // inferred from direct assay /// 0014802 // terminal cisterna // inferred from sequence or structural similarity /// 0030424 // axon // not recorded /// 0033017 // sarcoplasmic reticulum membrane // not recorded	0003755 // peptidyl-prolyl cis-trans isomerase activity // inferred from direct assay /// 0003755 // peptidyl-prolyl cis-trans isomerase activity // inferred from electronic annotation /// 0003755 // peptidyl-prolyl cis-trans isomerase activity // traceable author statement /// 0004871 // signal transducer activity // inferred from mutant phenotype /// 0005024 // transforming growth factor beta-a…	chr6:63921461-63921788 (+) // 99.28 // q12 /// chr20:1352755-1373642 (-) // 100.0 // p13
11728376_s_at	-0.0836449	-0.155627	-0.107564	0.0836449	0.218144	0.167552	0.035964	0.00364447	-1.20753	-0.272059	1.20753	down	NMU	10874	0001696 // gastric acid secretion // inferred from electronic annotation /// 0006940 // regulation of smooth muscle contraction // traceable author statement /// 0006940 // regulation of smooth muscle contraction // inferred from electronic annotation /// 0006950 // response to stress // inferred from electronic annotation /// 0007165 // signal transduction // traceable author statement /// 00071…	0005576 // extracellular region // traceable author statement /// 0005576 // extracellular region // inferred from electronic annotation /// 0043195 // terminal button // inferred from electronic annotation	0005102 // receptor binding // traceable author statement /// 0042922 // neuromedin U receptor binding // inferred from electronic annotation	chr4:56461397-56502465 (-) // 93.62 // q12
11717341_at	-0.0946565	-0.311746	-0.171773	0.155635	0.138112	0.0946569	0.0557764	0.00818212	-1.25023	-0.322193	1.25023	down	PTGFRN	5738	0034389 // lipid particle organization // inferred from electronic annotation	0005783 // endoplasmic reticulum // inferred from electronic annotation /// 0005789 // endoplasmic reticulum membrane // inferred from electronic annotation /// 0005794 // Golgi apparatus // inferred from electronic annotation /// 0016020 // membrane // inferred from electronic annotation /// 0016021 // integral to membrane // inferred from electronic annotation	0005515 // protein binding // inferred from physical interaction	chr1:117452572-117532975 (+) // 96.47 // p13.1
11759881_at	0.336083	0.315753	0.326062	-0.322887	-0.330765	-0.315753	0.00228465	9.57255e-08	1.56819	0.649101	1.56819	up	PPIA	5478	0000413 // protein peptidyl-prolyl isomerization // inferred from direct assay /// 0000413 // protein peptidyl-prolyl isomerization // inferred from electronic annotation /// 0002576 // platelet degranulation // traceable author statement /// 0006278 // RNA-dependent DNA replication // traceable author statement /// 0006457 // protein folding // inferred from electronic annotation /// 0006457 // …	0005576 // extracellular region // traceable author statement /// 0005634 // nucleus // inferred from direct assay /// 0005829 // cytosol // inferred from direct assay /// 0005829 // cytosol // traceable author statement	0003755 // peptidyl-prolyl cis-trans isomerase activity // inferred from direct assay /// 0003755 // peptidyl-prolyl cis-trans isomerase activity // inferred from electronic annotation /// 0005515 // protein binding // inferred from physical interaction /// 0016853 // isomerase activity // inferred from electronic annotation /// 0042277 // peptide binding // inferred from electronic annotation //…	chr11:3913430-3914122 (-) // 75.66 // p15.4
11735609_a_at	-0.0278645	0.0774882	-0.0991619	0.143086	0.0278642	-0.104818	0.807344	0.684252	-1.02709	-0.0385567	1.02709	down	FER1L5	90342		0016020 // membrane // inferred from electronic annotation /// 0016021 // integral to membrane // inferred from electronic annotation		chr2:97308573-97370624 (+) // 99.98 // q11.2
11734876_a_at	-0.228033	0.233446	-0.00919223	0.00919223	0.188261	-0.133331	0.943025	0.895979	-1.01581	-0.022634	1.01581	down	TMEM30B	161291	0070863 // positive regulation of protein exit from endoplasmic reticulum // inferred from direct assay	0016020 // membrane // inferred from electronic annotation /// 0016021 // integral to membrane // inferred from electronic annotation	0005515 // protein binding // inferred from physical interaction	chr14:61744087-61748558 (-) // 92.78 // q23.1
11721891_at	0.152726	0.0229225	-0.0229225	0.187301	-0.325333	-0.133967	0.604915	0.422332	1.10311	0.141575	1.10311	up	LPHN1	22859	0007165 // signal transduction // inferred from electronic annotation /// 0007166 // cell surface receptor signaling pathway // inferred from electronic annotation /// 0007186 // G-protein coupled receptor signaling pathway // traceable author statement /// 0007186 // G-protein coupled receptor signaling pathway // inferred from electronic annotation /// 0007218 // neuropeptide signaling pathway …	0005886 // plasma membrane // inferred from electronic annotation /// 0014069 // postsynaptic density // inferred from electronic annotation /// 0016020 // membrane // inferred from electronic annotation /// 0016021 // integral to membrane // inferred from electronic annotation /// 0016021 // integral to membrane // traceable author statement	0004871 // signal transducer activity // inferred from electronic annotation /// 0004872 // receptor activity // inferred from electronic annotation /// 0004888 // transmembrane signaling receptor activity // inferred from electronic annotation /// 0004930 // G-protein coupled receptor activity // inferred from electronic annotation /// 0004930 // G-protein coupled receptor activity // traceable …	chr19:14258548-14316999 (-) // 97.96 // p13.12
11731997_at	0.0269885	0.179464	-0.0269885	0.0664406	-0.129414	-0.23976	0.400617	0.213654	1.11785	0.160733	1.11785	up	TRIM58	25893		0005622 // intracellular // inferred from electronic annotation	0008270 // zinc ion binding // inferred from electronic annotation /// 0046872 // metal ion binding // inferred from electronic annotation	chr1:248020471-248042611 (+) // 61.22 // q44
11725741_x_at	-0.191077	-0.152617	-0.246957	0.281168	0.247689	0.152617	0.0178485	0.00085313	-1.34168	-0.424042	1.34168	down	SMPDL3B	27293	0006685 // sphingomyelin catabolic process // inferred from electronic annotation /// 0008152 // metabolic process // inferred from electronic annotation	0005576 // extracellular region // inferred from electronic annotation /// 0005615 // extracellular space // inferred from electronic annotation	0004767 // sphingomyelin phosphodiesterase activity // inferred from electronic annotation /// 0016787 // hydrolase activity // inferred from electronic annotation /// 0016798 // hydrolase activity, acting on glycosyl bonds // inferred from electronic annotation	chr1:28261466-28285663 (+) // 94.1 // p35.3
11751294_a_at	0.0348437	-0.189734	-0.283936	-0.0348434	0.258071	0.0451131	0.310557	0.141135	-1.1775	-0.235722	1.1775	down	ST6GALNAC5	81849	0006486 // protein glycosylation // inferred from electronic annotation /// 0006688 // glycosphingolipid biosynthetic process // inferred from sequence or structural similarity /// 0006688 // glycosphingolipid biosynthetic process // inferred from electronic annotation /// 0009312 // oligosaccharide biosynthetic process // inferred from sequence or structural similarity /// 0009312 // oligosaccha…	0000139 // Golgi membrane // inferred from electronic annotation /// 0005794 // Golgi apparatus // inferred from electronic annotation /// 0016020 // membrane // inferred from electronic annotation /// 0016021 // integral to membrane // inferred from electronic annotation /// 0030173 // integral to Golgi membrane // inferred from electronic annotation	0001665 // alpha-N-acetylgalactosaminide alpha-2,6-sialyltransferase activity // inferred from sequence or structural similarity /// 0001665 // alpha-N-acetylgalactosaminide alpha-2,6-sialyltransferase activity // inferred from electronic annotation /// 0008373 // sialyltransferase activity // inferred from sequence or structural similarity /// 0008373 // sialyltransferase activity // inferred fr…	chr1:77333170-77529522 (+) // 81.07 // p31.1
11717275_s_at	-0.106487	0.0216599	-0.107234	0.0757532	0.134085	-0.0216594	0.269709	0.112238	-1.09183	-0.126747	1.09183	down	COL5A1	1289	0001568 // blood vessel development // inferred from electronic annotation /// 0003007 // heart morphogenesis // inferred from electronic annotation /// 0007155 // cell adhesion // inferred from mutant phenotype /// 0007411 // axon guidance // traceable author statement /// 0016477 // cell migration // inferred from mutant phenotype /// 0030199 // collagen fibril organization // inferred from mut…	0005576 // extracellular region // traceable author statement /// 0005576 // extracellular region // inferred from electronic annotation /// 0005578 // proteinaceous extracellular matrix // inferred from electronic annotation /// 0005581 // collagen // inferred from electronic annotation /// 0005588 // collagen type V // inferred from mutant phenotype /// 0005588 // collagen type V // traceable a…	0005178 // integrin binding // non-traceable author statement /// 0005201 // extracellular matrix structural constituent // inferred from electronic annotation /// 0008201 // heparin binding // inferred from direct assay /// 0008201 // heparin binding // inferred from electronic annotation /// 0043394 // proteoglycan binding // inferred from physical interaction /// 0048407 // platelet-derived gr…	chr9:137533565-137736689 (+) // 98.38 // q34.3
11739947_a_at	0.0130105	0.00787211	0.045259	-0.00787211	-0.187961	-0.0606432	0.282091	0.120808	1.07739	0.107539	1.07739	up	PFKFB2	5208	0005975 // carbohydrate metabolic process // traceable author statement /// 0006000 // fructose metabolic process // traceable author statement /// 0006000 // fructose metabolic process // inferred from electronic annotation /// 0006003 // fructose 2,6-bisphosphate metabolic process // inferred from electronic annotation /// 0006006 // glucose metabolic process // traceable author statement /// 0…	0005737 // cytoplasm // inferred from electronic annotation /// 0005829 // cytosol // traceable author statement	0000166 // nucleotide binding // inferred from electronic annotation /// 0003824 // catalytic activity // inferred from electronic annotation /// 0003873 // 6-phosphofructo-2-kinase activity // inferred from direct assay /// 0003873 // 6-phosphofructo-2-kinase activity // inferred from electronic annotation /// 0003873 // 6-phosphofructo-2-kinase activity // traceable author statement /// 0004331…	chr1:207226592-207254369 (+) // 99.21 // q32.2
11752129_a_at	0.13682	0.189303	0.387056	-0.13682	-0.263419	-0.167505	0.0530713	0.00742858	1.34441	0.426974	1.34441	up	BIVM-ERCC5 /// ERCC5	100533467 /// 2073	0000718 // nucleotide-excision repair, DNA damage removal // traceable author statement /// 0006281 // DNA repair // traceable author statement /// 0006281 // DNA repair // inferred from electronic annotation /// 0006283 // transcription-coupled nucleotide-excision repair // inferred from mutant phenotype /// 0006283 // transcription-coupled nucleotide-excision repair // traceable author statemen…	0005634 // nucleus // inferred from direct assay /// 0005634 // nucleus // inferred from electronic annotation /// 0005654 // nucleoplasm // traceable author statement /// 0005675 // holo TFIIH complex // inferred from direct assay /// 0016591 // DNA-directed RNA polymerase II, holoenzyme // inferred from direct assay	0000405 // bubble DNA binding // inferred from direct assay /// 0003677 // DNA binding // inferred from electronic annotation /// 0003690 // double-stranded DNA binding // inferred from direct assay /// 0003697 // single-stranded DNA binding // inferred from direct assay /// 0003697 // single-stranded DNA binding // inferred from electronic annotation /// 0003824 // catalytic activity // inferred…	chr13:103498396-103524611 (+) // 97.64 // q33.1
11717129_s_at	0.0275278	-0.10431	-0.0209732	-0.0513477	0.0209732	0.0449123	0.654421	0.480425	-1.02628	-0.0374312	1.02628	down	SAR1A	56681	0006184 // GTP catabolic process // non-traceable author statement /// 0006810 // transport // inferred from electronic annotation /// 0006886 // intracellular protein transport // inferred from electronic annotation /// 0006888 // ER to Golgi vesicle-mediated transport // non-traceable author statement /// 0015031 // protein transport // inferred from electronic annotation /// 0016192 // vesicle…	0005622 // intracellular // inferred from electronic annotation /// 0005737 // cytoplasm // non-traceable author statement /// 0005783 // endoplasmic reticulum // inferred from direct assay /// 0005783 // endoplasmic reticulum // inferred from electronic annotation /// 0005794 // Golgi apparatus // inferred from electronic annotation /// 0016529 // sarcoplasmic reticulum // inferred from electron…	0000166 // nucleotide binding // inferred from electronic annotation /// 0003924 // GTPase activity // non-traceable author statement /// 0005525 // GTP binding // inferred from electronic annotation	chr10:71909325-71930279 (-) // 84.52 // q22.1
11740589_s_at	-0.182323	-0.00972366	0.00972366	-0.0274706	0.0606451	0.127745	0.391951	0.205676	-1.08254	-0.114414	1.08254	down	RYK	6259	0006468 // protein phosphorylation // inferred from direct assay /// 0006468 // protein phosphorylation // inferred from electronic annotation /// 0007165 // signal transduction // traceable author statement /// 0007409 // axonogenesis // inferred from electronic annotation /// 0007411 // axon guidance // inferred from sequence or structural similarity /// 0007411 // axon guidance // inferred fro…	0005624 // membrane fraction // inferred from electronic annotation /// 0005634 // nucleus // inferred from sequence or structural similarity /// 0005634 // nucleus // inferred from electronic annotation /// 0005737 // cytoplasm // inferred from sequence or structural similarity /// 0005737 // cytoplasm // inferred from electronic annotation /// 0005886 // plasma membrane // inferred from electro…	0000166 // nucleotide binding // inferred from electronic annotation /// 0004672 // protein kinase activity // inferred from electronic annotation /// 0004713 // protein tyrosine kinase activity // inferred from direct assay /// 0004713 // protein tyrosine kinase activity // inferred from electronic annotation /// 0004714 // transmembrane receptor protein tyrosine kinase activity // inferred from…	chr3:133875977-133969586 (-) // 92.38 // q22.2
11715690_x_at	0.0575972	0.00502491	0.093153	-0.0454016	-0.00502491	-0.0525999	0.149548	0.0433612	1.06162	0.0862671	1.06162	up	CD164	8763	0006955 // immune response // traceable author statement /// 0007155 // cell adhesion // inferred from direct assay /// 0007155 // cell adhesion // inferred from electronic annotation /// 0007155 // cell adhesion // traceable author statement /// 0007157 // heterophilic cell-cell adhesion // inferred from direct assay /// 0007162 // negative regulation of cell adhesion // non-traceable author sta…	0005576 // extracellular region // inferred from electronic annotation /// 0005764 // lysosome // inferred from direct assay /// 0005764 // lysosome // inferred from electronic annotation /// 0005765 // lysosomal membrane // inferred from electronic annotation /// 0005768 // endosome // inferred from direct assay /// 0005768 // endosome // inferred from electronic annotation /// 0005886 // plasma…	0005515 // protein binding // inferred from physical interaction	chr6:109687716-109703978 (-) // 97.26 // q21
11741555_s_at	-0.182718	-0.147168	-0.0792074	0.0792074	0.172397	0.217648	0.040412	0.00450468	-1.225	-0.292782	1.225	down	LIPA /// LOC100507575	100507575 /// 3988	0000902 // cell morphogenesis // inferred from electronic annotation /// 0001816 // cytokine production // inferred from electronic annotation /// 0006629 // lipid metabolic process // inferred from electronic annotation /// 0006631 // fatty acid metabolic process // inferred from electronic annotation /// 0006954 // inflammatory response // inferred from electronic annotation /// 0008283 // cell…	0005764 // lysosome // inferred from electronic annotation /// 0005764 // lysosome // traceable author statement	0004771 // sterol esterase activity // inferred from direct assay /// 0004771 // sterol esterase activity // inferred from electronic annotation /// 0016298 // lipase activity // inferred from direct assay /// 0016298 // lipase activity // inferred from electronic annotation /// 0016787 // hydrolase activity // inferred from electronic annotation /// 0016788 // hydrolase activity, acting on ester…	chr10:90973327-91011660 (-) // 97.23 // q23.31
11758631_s_at	-0.0290463	0.0433035	0.0144906	-0.0144906	-0.142056	0.101675	0.835135	0.723648	1.01951	0.0278731	1.01951	up	FOXO4	4303	0000080 // G1 phase of mitotic cell cycle // inferred from direct assay /// 0006351 // transcription, DNA-dependent // inferred from electronic annotation /// 0006355 // regulation of transcription, DNA-dependent // inferred from direct assay /// 0006355 // regulation of transcription, DNA-dependent // inferred from electronic annotation /// 0006366 // transcription from RNA polymerase II promote…	0005634 // nucleus // inferred from direct assay /// 0005634 // nucleus // inferred from electronic annotation /// 0005654 // nucleoplasm // traceable author statement /// 0005667 // transcription factor complex // not recorded /// 0005737 // cytoplasm // inferred from direct assay /// 0005737 // cytoplasm // inferred from electronic annotation /// 0005829 // cytosol // inferred from direct assay…	0003677 // DNA binding // inferred from direct assay /// 0003677 // DNA binding // inferred from electronic annotation /// 0003690 // double-stranded DNA binding // not recorded /// 0003700 // sequence-specific DNA binding transcription factor activity // inferred from direct assay /// 0003700 // sequence-specific DNA binding transcription factor activity // inferred from electronic annotation //…	chrX:70321367-70323384 (+) // 98.84 // q13.1
11744193_x_at	0.0532856	0.032814	0.0121632	-0.0684128	-0.0121632	-0.0150547	0.145079	0.0413722	1.04582	0.0646311	1.04582	up	SUMO1	7341	0006281 // DNA repair // traceable author statement /// 0006355 // regulation of transcription, DNA-dependent // inferred from electronic annotation /// 0016925 // protein sumoylation // inferred from direct assay /// 0016925 // protein sumoylation // inferred from electronic annotation /// 0019221 // cytokine-mediated signaling pathway // traceable author statement /// 0031334 // positive regula…	0005634 // nucleus // inferred from direct assay /// 0005634 // nucleus // inferred from electronic annotation /// 0005634 // nucleus // traceable author statement /// 0005643 // nuclear pore // traceable author statement /// 0005654 // nucleoplasm // traceable author statement /// 0005737 // cytoplasm // inferred from electronic annotation /// 0016020 // membrane // inferred from electronic anno…	0005515 // protein binding // inferred from physical interaction /// 0008134 // transcription factor binding // inferred from electronic annotation /// 0019789 // SUMO ligase activity // inferred from electronic annotation /// 0031625 // ubiquitin protein ligase binding // inferred from physical interaction	chr2:203070904-203103322 (-) // 91.91 // q33.1
11761061_at	-0.105875	-0.126136	-0.21149	0.105875	0.219876	0.169186	0.0294355	0.0024832	-1.24213	-0.312813	1.24213	down	UQCRC1	7384	0006119 // oxidative phosphorylation // traceable author statement /// 0006122 // mitochondrial electron transport, ubiquinol to cytochrome c // inferred from electronic annotation /// 0006508 // proteolysis // inferred from electronic annotation /// 0009060 // aerobic respiration // traceable author statement /// 0014823 // response to activity // inferred from electronic annotation /// 0022900 …	0005739 // mitochondrion // inferred from direct assay /// 0005739 // mitochondrion // inferred from electronic annotation /// 0005743 // mitochondrial inner membrane // traceable author statement /// 0005743 // mitochondrial inner membrane // inferred from electronic annotation /// 0005746 // mitochondrial respiratory chain // traceable author statement /// 0005750 // mitochondrial respiratory c…	0003824 // catalytic activity // inferred from electronic annotation /// 0004222 // metalloendopeptidase activity // inferred from electronic annotation /// 0008121 // ubiquinol-cytochrome-c reductase activity // traceable author statement /// 0008270 // zinc ion binding // inferred from electronic annotation /// 0032403 // protein complex binding // inferred from electronic annotation /// 004687…	chr3:48641403-48647069 (-) // 99.38 // p21.31
11751683_a_at	0.234822	0.0250244	0.159724	-0.24858	-0.103735	-0.0250244	0.145472	0.0415483	1.20217	0.265637	1.20217	up	RAB11A	8766	0000910 // cytokinesis // inferred from mutant phenotype /// 0006184 // GTP catabolic process // inferred from direct assay /// 0006810 // transport // inferred from electronic annotation /// 0006833 // water transport // traceable author statement /// 0007049 // cell cycle // inferred from electronic annotation /// 0007264 // small GTPase mediated signal transduction // inferred from electronic …	0005739 // mitochondrion // inferred from electronic annotation /// 0005768 // endosome // inferred from electronic annotation /// 0005802 // trans-Golgi network // inferred from direct assay /// 0005886 // plasma membrane // inferred from electronic annotation /// 0016020 // membrane // inferred from electronic annotation /// 0030133 // transport vesicle // inferred from electronic annotation //…	0000166 // nucleotide binding // inferred from electronic annotation /// 0003924 // GTPase activity // inferred from direct assay /// 0005515 // protein binding // inferred from physical interaction /// 0005525 // GTP binding // inferred from electronic annotation /// 0019905 // syntaxin binding // non-traceable author statement	chr15:66161793-66180585 (+) // 99.8 // q22.31
11738815_at	0.107622	0.0327528	-0.0166631	0.00171709	-0.00171709	-0.143646	0.398487	0.211583	1.06372	0.0891194	1.06372	up	EGFR	1956	0000165 // MAPK cascade // non-traceable author statement /// 0000186 // activation of MAPKK activity // non-traceable author statement /// 0000902 // cell morphogenesis // inferred from electronic annotation /// 0001503 // ossification // non-traceable author statement /// 0001892 // embryonic placenta development // inferred from electronic annotation /// 0001942 // hair follicle development //…	0000139 // Golgi membrane // inferred from electronic annotation /// 0005576 // extracellular region // inferred from electronic annotation /// 0005615 // extracellular space // non-traceable author statement /// 0005622 // intracellular // inferred from electronic annotation /// 0005634 // nucleus // inferred from direct assay /// 0005634 // nucleus // inferred from electronic annotation /// 000…	0000166 // nucleotide binding // inferred from electronic annotation /// 0003690 // double-stranded DNA binding // non-traceable author statement /// 0004672 // protein kinase activity // inferred from electronic annotation /// 0004709 // MAP kinase kinase kinase activity // non-traceable author statement /// 0004713 // protein tyrosine kinase activity // inferred from direct assay /// 0004713 //…	chr7:55086724-55238738 (+) // 96.65 // p11.2
11753382_a_at	-0.21602	-0.201712	-0.0938783	0.0938783	0.274151	0.214442	0.0431236	0.00511233	-1.28761	-0.364694	1.28761	down	ZC4H2	55906			0046872 // metal ion binding // inferred from electronic annotation	chrX:64137300-64196330 (-) // 100.0 // q11.2
11732621_a_at	0.04213	0.104546	0.0672073	-0.0421305	-0.221703	-0.281879	0.111464	0.0270384	1.19185	0.253199	1.19185	up	CRB3	92359	0034329 // cell junction assembly // traceable author statement /// 0045216 // cell-cell junction organization // traceable author statement /// 0070830 // tight junction assembly // traceable author statement /// 0072659 // protein localization in plasma membrane // inferred from direct assay	0005886 // plasma membrane // traceable author statement /// 0005886 // plasma membrane // inferred from electronic annotation /// 0005923 // tight junction // inferred from electronic annotation /// 0016020 // membrane // inferred from electronic annotation /// 0016021 // integral to membrane // inferred from electronic annotation /// 0016324 // apical plasma membrane // inferred from electronic…	0017124 // SH3 domain binding // inferred from physical interaction /// 0019904 // protein domain specific binding // inferred from physical interaction	chr19:6464248-6467228 (+) // 96.64 // p13.3
11726910_x_at	-0.0211058	0.0124111	-0.0287571	-0.0124111	0.0402994	0.0579309	0.349297	0.170497	-1.02889	-0.0410903	1.02889	down	MRI1	84245	0000096 // sulfur amino acid metabolic process // traceable author statement /// 0006595 // polyamine metabolic process // traceable author statement /// 0008652 // cellular amino acid biosynthetic process // inferred from electronic annotation /// 0009086 // methionine biosynthetic process // inferred from electronic annotation /// 0019509 // L-methionine salvage from methylthioadenosine // not …	0005634 // nucleus // inferred from electronic annotation /// 0005737 // cytoplasm // not recorded /// 0005737 // cytoplasm // inferred from electronic annotation /// 0005829 // cytosol // traceable author statement /// 0042995 // cell projection // inferred from electronic annotation	0016853 // isomerase activity // inferred from electronic annotation /// 0042802 // identical protein binding // inferred from physical interaction /// 0046523 // S-methyl-5-thioribose-1-phosphate isomerase activity // not recorded /// 0046523 // S-methyl-5-thioribose-1-phosphate isomerase activity // inferred from electronic annotation	chr19:13875361-13885095 (+) // 38.97 // p13.2
11729067_a_at	-0.0527372	-0.0962548	0.0527372	0.335106	-0.0617118	0.184761	0.396637	0.209894	-1.13666	-0.184803	1.13666	down	PM20D1	148811	0006508 // proteolysis // inferred from electronic annotation /// 0008152 // metabolic process // inferred from electronic annotation	0005576 // extracellular region // inferred from electronic annotation	0008233 // peptidase activity // inferred from electronic annotation /// 0016787 // hydrolase activity // inferred from electronic annotation /// 0046872 // metal ion binding // inferred from electronic annotation	chr1:205797153-205819270 (-) // 94.85 // q32.1
11735923_x_at	0.143819	0.202929	0.0222044	-0.0222044	-0.10375	-0.18855	0.127309	0.0335753	1.17106	0.227819	1.17106	up	AMELY	266	0007275 // multicellular organismal development // inferred from electronic annotation /// 0031214 // biomineral tissue development // inferred from electronic annotation	0005576 // extracellular region // inferred from electronic annotation /// 0005578 // proteinaceous extracellular matrix // inferred from electronic annotation /// 0044420 // extracellular matrix part // inferred by curator	0030345 // structural constituent of tooth enamel // inferred from direct assay	chrY:6733958-6742068 (-) // 100.0 // p11.2
11715838_a_at	-0.286502	-0.241537	-0.159208	0.159208	0.218066	0.182528	0.0145642	0.000533388	-1.33393	-0.415683	1.33393	down	NEU1	4758	0006665 // sphingolipid metabolic process // traceable author statement /// 0006687 // glycosphingolipid metabolic process // traceable author statement /// 0008152 // metabolic process // inferred from electronic annotation /// 0044281 // small molecule metabolic process // traceable author statement	0005764 // lysosome // traceable author statement /// 0005764 // lysosome // inferred from electronic annotation /// 0005765 // lysosomal membrane // inferred from electronic annotation /// 0005886 // plasma membrane // inferred from electronic annotation /// 0016020 // membrane // inferred from electronic annotation /// 0016023 // cytoplasmic membrane-bounded vesicle // inferred from electronic …	0004308 // exo-alpha-sialidase activity // traceable author statement /// 0004308 // exo-alpha-sialidase activity // inferred from electronic annotation /// 0016787 // hydrolase activity // inferred from electronic annotation /// 0016798 // hydrolase activity, acting on glycosyl bonds // inferred from electronic annotation /// 0052794 // exo-alpha-(2->3)-sialidase activity // inferred from electr…	chr6:31826829-31830709 (-) // 98.05 // p21.33
11724977_a_at	0.0955625	0.15847	0.109479	-0.0955625	-0.116913	-0.231865	0.0398642	0.00439439	1.20521	0.269284	1.20521	up	ITGB4	3691	0007154 // cell communication // inferred from electronic annotation /// 0007155 // cell adhesion // non-traceable author statement /// 0007155 // cell adhesion // inferred from electronic annotation /// 0007160 // cell-matrix adhesion // inferred from electronic annotation /// 0007229 // integrin-mediated signaling pathway // inferred from electronic annotation /// 0007275 // multicellular organ…	0005604 // basement membrane // inferred from electronic annotation /// 0005886 // plasma membrane // inferred from direct assay /// 0005886 // plasma membrane // traceable author statement /// 0008305 // integrin complex // inferred from electronic annotation /// 0008305 // integrin complex // traceable author statement /// 0009925 // basal plasma membrane // inferred from electronic annotation …	0004872 // receptor activity // inferred from electronic annotation /// 0005102 // receptor binding // inferred from electronic annotation /// 0005515 // protein binding // inferred from physical interaction	chr17:73720775-73753899 (+) // 97.34 // q25.1
11727630_s_at	-0.0459795	-0.0121112	-0.359459	0.0121112	0.237051	0.139607	0.257618	0.104304	-1.20478	-0.268773	1.20478	down	APBA2	321	0001701 // in utero embryonic development // inferred from electronic annotation /// 0006810 // transport // inferred from electronic annotation /// 0007399 // nervous system development // traceable author statement /// 0007626 // locomotory behavior // inferred from electronic annotation /// 0015031 // protein transport // inferred from electronic annotation /// 0035264 // multicellular organis…	0005886 // plasma membrane // inferred from electronic annotation	0001540 // beta-amyloid binding // inferred from electronic annotation /// 0005515 // protein binding // inferred from physical interaction	chr15:29131174-29410518 (+) // 97.63 // q13.1
11721492_a_at	-0.170399	-0.201267	-0.149224	0.380115	0.149224	0.207981	0.0382175	0.00409139	-1.33737	-0.419403	1.33737	down	ANKRD7	56311	0008584 // male gonad development // traceable author statement			chr7:117864158-117882761 (+) // 77.6 // q31.31
11745824_x_at	-0.0548744	-0.0373054	0.0373049	0.0666118	0.0710874	-0.148057	0.920298	0.857733	-1.01034	-0.014839	1.01034	down	ACAA1	30	0000038 // very long-chain fatty acid metabolic process // inferred from mutant phenotype /// 0006629 // lipid metabolic process // inferred from electronic annotation /// 0006631 // fatty acid metabolic process // inferred from electronic annotation /// 0006635 // fatty acid beta-oxidation // inferred from mutant phenotype /// 0008152 // metabolic process // inferred from electronic annotation /…	0005777 // peroxisome // inferred from direct assay /// 0005777 // peroxisome // inferred from electronic annotation /// 0005782 // peroxisomal matrix // traceable author statement /// 0043231 // intracellular membrane-bounded organelle // inferred from direct assay	0003824 // catalytic activity // inferred from electronic annotation /// 0003988 // acetyl-CoA C-acyltransferase activity // inferred from electronic annotation /// 0005515 // protein binding // inferred from physical interaction /// 0016401 // palmitoyl-CoA oxidase activity // inferred from mutant phenotype /// 0016740 // transferase activity // inferred from electronic annotation /// 0016746 //…	chr3:38164206-38178628 (-) // 96.78 // p22.2
11753172_a_at	0.127525	-0.0202503	0.0906963	0.0202503	-0.116606	-0.105169	0.250658	0.0997616	1.0967	0.133165	1.0967	up	GRB7	2886	0007165 // signal transduction // inferred from electronic annotation /// 0007173 // epidermal growth factor receptor signaling pathway // traceable author statement /// 0007596 // blood coagulation // traceable author statement /// 0017148 // negative regulation of translation // inferred from sequence or structural similarity /// 0017148 // negative regulation of translation // inferred from el…	0005737 // cytoplasm // inferred from electronic annotation /// 0005829 // cytosol // inferred from direct assay /// 0005829 // cytosol // traceable author statement /// 0005886 // plasma membrane // inferred from electronic annotation /// 0005925 // focal adhesion // inferred from direct assay /// 0005925 // focal adhesion // inferred from electronic annotation /// 0010494 // cytoplasmic stress …	0003723 // RNA binding // inferred from electronic annotation /// 0004872 // receptor activity // inferred from electronic annotation /// 0005070 // SH3/SH2 adaptor activity // traceable author statement /// 0005515 // protein binding // inferred from physical interaction /// 0005543 // phospholipid binding // inferred from electronic annotation /// 0008289 // lipid binding // inferred from elect…	chr17:37894558-37900857 (+) // 99.74 // q12
11760649_a_at	0.0425487	0.046875	-0.018846	0.0136433	-0.0136433	-0.161559	0.447661	0.255918	1.0551	0.0773789	1.0551	up	MKNK1	8569	0006417 // regulation of translation // inferred from electronic annotation /// 0006468 // protein phosphorylation // inferred from direct assay /// 0006468 // protein phosphorylation // inferred from electronic annotation /// 0007243 // intracellular protein kinase cascade // inferred from direct assay /// 0008543 // fibroblast growth factor receptor signaling pathway // traceable author stateme…	0005634 // nucleus // inferred from electronic annotation /// 0005737 // cytoplasm // inferred from electronic annotation /// 0005829 // cytosol // traceable author statement	0000166 // nucleotide binding // inferred from electronic annotation /// 0004672 // protein kinase activity // inferred from electronic annotation /// 0004674 // protein serine/threonine kinase activity // inferred from direct assay /// 0004674 // protein serine/threonine kinase activity // inferred from electronic annotation /// 0005515 // protein binding // inferred from physical interaction //…	chr1:47023089-47082515 (-) // 99.93 // p33
11738270_a_at	-0.00296211	-0.12889	-0.0345521	0.239063	0.199625	0.00296164	0.200493	0.0693436	-1.15084	-0.202684	1.15084	down	SERP2	387923	0006810 // transport // inferred from electronic annotation /// 0015031 // protein transport // inferred from electronic annotation	0005783 // endoplasmic reticulum // inferred from electronic annotation /// 0005789 // endoplasmic reticulum membrane // inferred from electronic annotation /// 0016020 // membrane // inferred from electronic annotation /// 0016021 // integral to membrane // inferred from electronic annotation		chr13:44947886-44971849 (+) // 91.7 // q14.11
11735541_at	-0.105416	-0.239209	-0.16838	0.105416	0.210085	0.590175	0.133086	0.0360173	-1.38789	-0.472893	1.38789	down	CCDC122	160857				chr13:44410490-44454599 (-) // 80.6 // q14.11
11745604_x_at	-0.226409	0.0449452	-0.10391	-0.0449452	0.152431	0.103317	0.346006	0.167963	-1.12147	-0.165392	1.12147	down	NFKBIB	4793	0002224 // toll-like receptor signaling pathway // traceable author statement /// 0002755 // MyD88-dependent toll-like receptor signaling pathway // traceable author statement /// 0002756 // MyD88-independent toll-like receptor signaling pathway // traceable author statement /// 0006351 // transcription, DNA-dependent // traceable author statement /// 0007165 // signal transduction // traceable a…	0005634 // nucleus // inferred from electronic annotation /// 0005737 // cytoplasm // inferred from electronic annotation /// 0005829 // cytosol // traceable author statement /// 0005829 // cytosol // inferred from electronic annotation	0003713 // transcription coactivator activity // traceable author statement /// 0004871 // signal transducer activity // traceable author statement /// 0005515 // protein binding // inferred from physical interaction	chr19:39390672-39399458 (+) // 96.25 // q13.2
11754940_s_at	-0.0610065	-0.118801	0.06668	-0.13762	0.0610065	0.158314	0.718577	0.56218	-1.04604	-0.0649427	1.04604	down	TSN	7247	0006310 // DNA recombination // traceable author statement /// 0090305 // nucleic acid phosphodiester bond hydrolysis // inferred from electronic annotation	0005634 // nucleus // inferred from electronic annotation /// 0005634 // nucleus // traceable author statement /// 0005737 // cytoplasm // inferred from electronic annotation	0003677 // DNA binding // traceable author statement /// 0003677 // DNA binding // inferred from electronic annotation /// 0003723 // RNA binding // inferred from electronic annotation /// 0003729 // mRNA binding // inferred from electronic annotation /// 0004518 // nuclease activity // inferred from electronic annotation /// 0004519 // endonuclease activity // inferred from electronic annotation…	chr2:122523605-122524869 (+) // 82.15 // q14.3
11734199_a_at	0.0334141	0.0120258	-0.177481	0.0531235	-0.0309706	-0.0120256	0.70525	0.544748	-1.03339	-0.0473894	1.03339	down	ZNF844	284391	0006351 // transcription, DNA-dependent // inferred from electronic annotation /// 0006355 // regulation of transcription, DNA-dependent // inferred from electronic annotation	0005622 // intracellular // inferred from electronic annotation /// 0005634 // nucleus // inferred from electronic annotation	0003676 // nucleic acid binding // inferred from electronic annotation /// 0003677 // DNA binding // inferred from electronic annotation /// 0008270 // zinc ion binding // inferred from electronic annotation /// 0046872 // metal ion binding // inferred from electronic annotation	chr19:12175527-12191178 (+) // 67.75 // p13.2
11721375_a_at	-0.0188441	0.106547	-0.0340252	0.0188441	0.0479217	-0.058197	0.882246	0.79683	1.01048	0.0150364	1.01048	up	BCL2	596	0000082 // G1/S transition of mitotic cell cycle // inferred from electronic annotation /// 0000209 // protein polyubiquitination // inferred from direct assay /// 0000902 // cell morphogenesis // inferred from electronic annotation /// 0001101 // response to acid // inferred from electronic annotation /// 0001503 // ossification // inferred from electronic annotation /// 0001541 // ovarian folli…	0005622 // intracellular // inferred from electronic annotation /// 0005624 // membrane fraction // inferred from electronic annotation /// 0005634 // nucleus // inferred from direct assay /// 0005634 // nucleus // inferred from electronic annotation /// 0005737 // cytoplasm // inferred from direct assay /// 0005737 // cytoplasm // inferred from electronic annotation /// 0005739 // mitochondrion …	0002020 // protease binding // inferred from direct assay /// 0005515 // protein binding // inferred from physical interaction /// 0008134 // transcription factor binding // inferred from electronic annotation /// 0015267 // channel activity // inferred from direct assay /// 0019903 // protein phosphatase binding // inferred from electronic annotation /// 0031625 // ubiquitin protein ligase bindi…	chr18:60790581-60987019 (-) // 96.73 // q21.33
11715890_x_at	-0.0690317	-0.146776	-0.0939684	0.0690317	0.176889	0.181028	0.0414259	0.00474226	-1.18557	-0.245575	1.18557	down	ATP5I	521	0006200 // ATP catabolic process // inferred from direct assay /// 0006754 // ATP biosynthetic process // inferred from electronic annotation /// 0006810 // transport // inferred from electronic annotation /// 0006811 // ion transport // inferred from electronic annotation /// 0015986 // ATP synthesis coupled proton transport // inferred from electronic annotation /// 0015992 // proton transport …	0000276 // mitochondrial proton-transporting ATP synthase complex, coupling factor F(o) // inferred from electronic annotation /// 0005739 // mitochondrion // inferred by curator /// 0005739 // mitochondrion // inferred from direct assay /// 0005739 // mitochondrion // inferred from electronic annotation /// 0005743 // mitochondrial inner membrane // traceable author statement /// 0005743 // mito…	0015078 // hydrogen ion transmembrane transporter activity // inferred from electronic annotation /// 0016887 // ATPase activity // inferred from direct assay /// 0022857 // transmembrane transporter activity // inferred by curator	chr4:666224-668127 (-) // 69.88 // p16.3
11741639_a_at	-0.155095	0.0416594	-0.091238	0.00531197	0.110826	-0.00531197	0.386392	0.20106	-1.07562	-0.105167	1.07562	down	DIO2	1734	0001514 // selenocysteine incorporation // non-traceable author statement /// 0006590 // thyroid hormone generation // traceable author statement /// 0006590 // thyroid hormone generation // inferred from electronic annotation /// 0009409 // response to cold // inferred from electronic annotation /// 0032496 // response to lipopolysaccharide // inferred from electronic annotation /// 0034641 // c…	0005886 // plasma membrane // traceable author statement /// 0016020 // membrane // inferred by curator /// 0016020 // membrane // inferred from electronic annotation /// 0016021 // integral to membrane // inferred from electronic annotation	0004800 // thyroxine 5'-deiodinase activity // inferred from direct assay /// 0004800 // thyroxine 5'-deiodinase activity // traceable author statement /// 0004800 // thyroxine 5'-deiodinase activity // inferred from electronic annotation /// 0008430 // selenium binding // inferred by curator /// 0008430 // selenium binding // traceable author statement /// 0016491 // oxidoreductase activity // i…	chr14:80663869-80677843 (-) // 97.08 // q31.1
11737705_s_at	0.175655	0.300719	0.0667334	-0.100772	-0.0667334	-0.161072	0.0827579	0.0164046	1.22312	0.290562	1.22312	up	LOC441956	441956				chr21:15051592-15053459 (-) // 94.97 // q11.2
11745173_a_at	-0.13476	-0.138284	-0.0481896	0.0481901	0.19972	0.149063	0.0653315	0.0109624	-1.1805	-0.239402	1.1805	down	ATF6	22926	0006351 // transcription, DNA-dependent // inferred from electronic annotation /// 0006355 // regulation of transcription, DNA-dependent // inferred from electronic annotation /// 0006357 // regulation of transcription from RNA polymerase II promoter // traceable author statement /// 0006457 // protein folding // traceable author statement /// 0006950 // response to stress // traceable author sta…	0000139 // Golgi membrane // traceable author statement /// 0005634 // nucleus // traceable author statement /// 0005634 // nucleus // inferred from electronic annotation /// 0005635 // nuclear envelope // traceable author statement /// 0005654 // nucleoplasm // traceable author statement /// 0005783 // endoplasmic reticulum // inferred from electronic annotation /// 0005789 // endoplasmic reticu…	0003677 // DNA binding // inferred from electronic annotation /// 0003700 // sequence-specific DNA binding transcription factor activity // inferred from electronic annotation /// 0003700 // sequence-specific DNA binding transcription factor activity // traceable author statement /// 0003713 // transcription coactivator activity // traceable author statement /// 0005515 // protein binding // infe…	chr1:161736044-161835750 (+) // 76.51 // q23.3
11743650_s_at	0.110929	0.020833	0.166688	-0.138463	-0.020833	-0.0862598	0.11628	0.0290772	1.13393	0.181335	1.13393	up	DEK	7913	0006357 // regulation of transcription from RNA polymerase II promoter // traceable author statement /// 0006366 // transcription from RNA polymerase II promoter // traceable author statement /// 0007165 // signal transduction // traceable author statement /// 0016568 // chromatin modification // inferred from electronic annotation /// 0019079 // viral genome replication // traceable author state…	0005634 // nucleus // inferred from direct assay /// 0005634 // nucleus // inferred from electronic annotation /// 0005634 // nucleus // traceable author statement	0003676 // nucleic acid binding // inferred from electronic annotation /// 0003677 // DNA binding // inferred from electronic annotation /// 0042393 // histone binding // inferred from direct assay	chr6:18224247-18265054 (-) // 96.95 // p22.3
11722908_a_at	-0.00840902	-0.167371	-0.0162425	0.00840902	0.259286	0.0131011	0.363151	0.181928	-1.11543	-0.157606	1.11543	down	KLHL13	90293	0000910 // cytokinesis // inferred from mutant phenotype /// 0007049 // cell cycle // inferred from electronic annotation /// 0007067 // mitosis // inferred from electronic annotation /// 0016567 // protein ubiquitination // inferred from direct assay /// 0016567 // protein ubiquitination // inferred from electronic annotation /// 0051301 // cell division // inferred from electronic annotation	0031463 // Cul3-RING ubiquitin ligase complex // inferred from direct assay	0004842 // ubiquitin-protein ligase activity // inferred from direct assay	chrX:117031775-117107760 (-) // 96.61 // q24
11736322_a_at	0.160089	0.110087	0.0229158	-0.0229158	-0.210094	-0.136102	0.120915	0.0309149	1.16533	0.220734	1.16533	up	BAIAP3	8938	0007186 // G-protein coupled receptor signaling pathway // inferred from physical interaction /// 0007269 // neurotransmitter secretion // traceable author statement		0008022 // protein C-terminus binding // traceable author statement	chr16:1384504-1399440 (+) // 97.1 // p13.3
11727575_a_at	0.0905457	-0.190674	-0.222167	0.0313458	-0.0313458	0.123649	0.435857	0.244793	-1.10853	-0.148648	1.10853	down	TMEM237	65062	0030030 // cell projection organization // inferred from electronic annotation /// 0030111 // regulation of Wnt receptor signaling pathway // inferred from mutant phenotype /// 0030111 // regulation of Wnt receptor signaling pathway // inferred from electronic annotation /// 0042384 // cilium assembly // inferred from mutant phenotype /// 0042384 // cilium assembly // inferred from electronic ann…	0005929 // cilium // inferred from electronic annotation /// 0016020 // membrane // inferred from electronic annotation /// 0016021 // integral to membrane // inferred from electronic annotation /// 0035869 // ciliary transition zone // inferred from direct assay /// 0035869 // ciliary transition zone // inferred from electronic annotation /// 0042995 // cell projection // inferred from electroni…		chr2:202484910-202507686 (-) // 72.55 // q33.1
11752260_a_at	-0.181242	0.106113	0.026371	-0.0419765	-0.026371	0.0335097	0.979319	0.960782	-1.00322	-0.00464002	1.00322	down	TMC3	342125		0016020 // membrane // inferred from electronic annotation /// 0016021 // integral to membrane // inferred from electronic annotation		chr15:81629982-81666497 (-) // 93.69 // q25.1
11745069_a_at	-0.0637722	-0.297631	-0.252934	0.0637722	0.0850978	0.500924	0.178134	0.0572973	-1.3392	-0.421377	1.3392	down	C5orf44	80006				chr5:64958926-64961899 (+) // 89.97 // q12.3
11748282_a_at	-0.0478253	-0.436449	-0.190177	0.0782456	0.109625	0.0478258	0.178559	0.0575677	-1.23403	-0.303383	1.23403	down	PPP3CB	5532	0006468 // protein phosphorylation // inferred from sequence or structural similarity /// 0006470 // protein dephosphorylation // inferred from sequence or structural similarity /// 0007165 // signal transduction // non-traceable author statement /// 0007612 // learning // traceable author statement /// 0007613 // memory // traceable author statement /// 0016311 // dephosphorylation // traceable …	0005829 // cytosol // traceable author statement /// 0005886 // plasma membrane // inferred from sequence or structural similarity /// 0005955 // calcineurin complex // inferred from direct assay	0000166 // nucleotide binding // inferred from electronic annotation /// 0004721 // phosphoprotein phosphatase activity // inferred from electronic annotation /// 0004722 // protein serine/threonine phosphatase activity // non-traceable author statement /// 0005509 // calcium ion binding // inferred from direct assay /// 0005516 // calmodulin binding // inferred from direct assay /// 0005516 // c…	chr10:75196996-75226245 (-) // 98.36 // q22.2
11728165_a_at	0.121851	0.0436449	0.0342081	-0.0342078	-0.368803	-0.126138	0.216978	0.07893	1.18341	0.242951	1.18341	up	SPINLW1 /// SPINLW1-WFDC6	100526773 /// 57119	0006508 // proteolysis // inferred from electronic annotation /// 0010466 // negative regulation of peptidase activity // inferred from electronic annotation	0005576 // extracellular region // inferred from electronic annotation	0004867 // serine-type endopeptidase inhibitor activity // inferred from electronic annotation /// 0008233 // peptidase activity // inferred from electronic annotation /// 0030414 // peptidase inhibitor activity // inferred from electronic annotation	chr20:44169549-44175016 (-) // 46.5 // q13.12
11760927_a_at	-0.0281081	0.00759697	0.0393476	-0.00759697	-0.100577	0.0671401	0.834139	0.722063	1.01393	0.0199568	1.01393	up	LRCH3	84859		0005576 // extracellular region // inferred from electronic annotation		chr3:197518109-197610643 (+) // 99.4 // q29
11762829_at	0.158869	0.136326	-0.136325	0.15064	-0.207333	-0.261071	0.565352	0.377726	1.11642	0.158878	1.11642	up	LOC100506242	100506242				chr1:180138711-180139938 (+) // 98.94 // q25.2
11725481_a_at	-0.130266	0.418901	0.138745	0.0520616	-0.280556	-0.0520616	0.466781	0.274465	1.17771	0.235979	1.17771	up	CD27	939	0006915 // apoptotic process // inferred from electronic annotation /// 0006916 // anti-apoptosis // inferred from direct assay /// 0006916 // anti-apoptosis // inferred from sequence or structural similarity /// 0006916 // anti-apoptosis // inferred from electronic annotation /// 0006917 // induction of apoptosis // inferred from direct assay /// 0006917 // induction of apoptosis // inferred fro…	0005576 // extracellular region // non-traceable author statement /// 0005624 // membrane fraction // inferred from electronic annotation /// 0005887 // integral to plasma membrane // non-traceable author statement /// 0009897 // external side of plasma membrane // inferred from electronic annotation /// 0009986 // cell surface // inferred from electronic annotation /// 0016020 // membrane // inf…	0004872 // receptor activity // inferred from electronic annotation /// 0004888 // transmembrane signaling receptor activity // non-traceable author statement /// 0005515 // protein binding // inferred from physical interaction /// 0043027 // cysteine-type endopeptidase inhibitor activity involved in apoptotic process // inferred from direct assay	chr12:6554005-6560879 (+) // 98.05 // p13.31
11747748_a_at	0.210601	0.278165	0.647026	-0.210601	-0.280086	-0.277249	0.0619646	0.00992035	1.55248	0.634576	1.55248	up	ETV1	2115	0006351 // transcription, DNA-dependent // inferred from electronic annotation /// 0006355 // regulation of transcription, DNA-dependent // traceable author statement /// 0006355 // regulation of transcription, DNA-dependent // inferred from electronic annotation /// 0006366 // transcription from RNA polymerase II promoter // traceable author statement /// 0048935 // peripheral nervous system neu…	0005634 // nucleus // inferred from electronic annotation	0003677 // DNA binding // inferred from electronic annotation /// 0003700 // sequence-specific DNA binding transcription factor activity // inferred from electronic annotation /// 0003700 // sequence-specific DNA binding transcription factor activity // traceable author statement /// 0005515 // protein binding // inferred from physical interaction /// 0043565 // sequence-specific DNA binding // i…	chr7:13935307-14026086 (-) // 98.49 // p21.2
11753489_a_at	-0.0292187	-0.183113	0.103717	0.0618601	0.0272293	-0.0272293	0.708388	0.548575	-1.04017	-0.0568251	1.04017	down	EED	8726	0006349 // regulation of gene expression by genetic imprinting // inferred from electronic annotation /// 0006351 // transcription, DNA-dependent // inferred from electronic annotation /// 0006355 // regulation of transcription, DNA-dependent // inferred from electronic annotation /// 0016568 // chromatin modification // inferred from electronic annotation /// 0016571 // histone methylation // in…	0001739 // sex chromatin // inferred from electronic annotation /// 0005634 // nucleus // non-traceable author statement /// 0005634 // nucleus // inferred from electronic annotation /// 0005694 // chromosome // inferred from electronic annotation /// 0035098 // ESC/E(Z) complex // inferred from direct assay /// 0035098 // ESC/E(Z) complex // inferred from electronic annotation /// 0045120 // pro…	0003682 // chromatin binding // inferred from electronic annotation /// 0005515 // protein binding // inferred from physical interaction /// 0042054 // histone methyltransferase activity // inferred from direct assay /// 0042802 // identical protein binding // inferred from physical interaction	chr11:85956265-85988054 (+) // 99.75 // q14.2
11736030_a_at	0.0250292	0.236869	-0.0250292	-0.0602226	0.162282	-0.0978994	0.697592	0.534126	1.05524	0.0775699	1.05524	up	SLC16A3	9123	0006090 // pyruvate metabolic process // traceable author statement /// 0006810 // transport // inferred from electronic annotation /// 0007596 // blood coagulation // traceable author statement /// 0015711 // organic anion transport // inferred from electronic annotation /// 0015718 // monocarboxylic acid transport // traceable author statement /// 0044281 // small molecule metabolic process // …	0005624 // membrane fraction // traceable author statement /// 0005886 // plasma membrane // inferred from direct assay /// 0005886 // plasma membrane // traceable author statement /// 0005886 // plasma membrane // inferred from electronic annotation /// 0005887 // integral to plasma membrane // traceable author statement /// 0015629 // actin cytoskeleton // inferred from direct assay /// 0016020…	0008028 // monocarboxylic acid transmembrane transporter activity // traceable author statement /// 0015293 // symporter activity // inferred from electronic annotation /// 0015355 // secondary active monocarboxylate transmembrane transporter activity // inferred from electronic annotation	chr17:80193855-80197354 (+) // 93.66 // q25.3
11759273_x_at	0.196846	-0.0613747	0.0701718	-0.110974	0.0374489	-0.0374489	0.479838	0.286951	1.0759	0.105539	1.0759	up	HIST1H2BC /// HIST1H2BE /// HIST1H2BF /// HIST1H2BG /// HIST1H2BI	8339 /// 8343 /// 8344 /// 8346 /// 8347	0006334 // nucleosome assembly // non-traceable author statement /// 0006334 // nucleosome assembly // inferred from electronic annotation /// 0042742 // defense response to bacterium // inferred from electronic annotation	0000786 // nucleosome // non-traceable author statement /// 0000786 // nucleosome // inferred from electronic annotation /// 0005634 // nucleus // inferred from electronic annotation /// 0005694 // chromosome // inferred from electronic annotation	0003677 // DNA binding // non-traceable author statement /// 0003677 // DNA binding // inferred from electronic annotation	chr6:26273143-26273640 (+) // 100.0 // p22.2
11720863_at	-0.287979	-0.209682	-0.279521	0.209682	0.303374	0.314653	0.0106324	0.000208887	-1.44891	-0.534964	1.44891	down	PNPLA4	8228	0006629 // lipid metabolic process // inferred from electronic annotation /// 0008152 // metabolic process // inferred from electronic annotation /// 0016042 // lipid catabolic process // inferred from electronic annotation		0004806 // triglyceride lipase activity // inferred from electronic annotation /// 0016787 // hydrolase activity // inferred from electronic annotation /// 0050253 // retinyl-palmitate esterase activity // inferred from electronic annotation	chrX:7866803-7895477 (-) // 83.75 // p22.31
11749228_a_at	0.169898	0.059927	0.130714	-0.168138	-0.0599275	-0.0740404	0.0594278	0.00916491	1.16545	0.220881	1.16545	up	TMEM30A	55754	0036010 // protein localization in endosome // inferred from mutant phenotype /// 0070863 // positive regulation of protein exit from endoplasmic reticulum // inferred from direct assay	0005783 // endoplasmic reticulum // inferred from direct assay /// 0016020 // membrane // inferred from electronic annotation /// 0016021 // integral to membrane // inferred from electronic annotation	0005515 // protein binding // inferred from physical interaction	chr6:75965367-75994502 (-) // 93.61 // q14.1
11716184_s_at	0.26976	0.157934	0.433305	-0.25278	-0.379947	-0.157934	0.0462655	0.00582592	1.46465	0.550553	1.46465	up	ALCAM	214	0007155 // cell adhesion // inferred from electronic annotation /// 0007155 // cell adhesion // traceable author statement /// 0007165 // signal transduction // traceable author statement /// 0007411 // axon guidance // traceable author statement /// 0007411 // axon guidance // inferred from electronic annotation /// 0008045 // motor axon guidance // inferred from electronic annotation	0009897 // external side of plasma membrane // inferred from electronic annotation /// 0016020 // membrane // inferred from electronic annotation /// 0016021 // integral to membrane // inferred from electronic annotation /// 0030424 // axon // inferred from electronic annotation /// 0043025 // neuronal cell body // inferred from electronic annotation	0005102 // receptor binding // traceable author statement	chr3:105085712-105295746 (+) // 96.66 // q13.11
11727671_a_at	0.0286603	0.279141	0.32747	-0.0762501	-0.0803323	-0.0286608	0.150425	0.0438013	1.20874	0.273505	1.20874	up	SYT17	51760	0006810 // transport // inferred from electronic annotation	0005802 // trans-Golgi network // inferred from electronic annotation /// 0008021 // synaptic vesicle // inferred from electronic annotation /// 0016020 // membrane // inferred from electronic annotation	0005215 // transporter activity // inferred from electronic annotation	chr16:19179534-19279656 (+) // 91.6 // p12.3
11724241_at	0.0559888	0.158591	0.125689	-0.454337	-0.236507	-0.0559888	0.138299	0.0382752	1.28553	0.362367	1.28553	up	TCF4	6925	0000122 // negative regulation of transcription from RNA polymerase II promoter // inferred from electronic annotation /// 0006351 // transcription, DNA-dependent // inferred from electronic annotation /// 0006352 // transcription initiation, DNA-dependent // inferred from sequence or structural similarity /// 0006355 // regulation of transcription, DNA-dependent // inferred from electronic annot…	0005634 // nucleus // inferred from direct assay /// 0005634 // nucleus // inferred from electronic annotation /// 0005667 // transcription factor complex // inferred from sequence or structural similarity /// 0005667 // transcription factor complex // inferred from electronic annotation	0000978 // RNA polymerase II core promoter proximal region sequence-specific DNA binding // inferred from sequence or structural similarity /// 0001011 // sequence-specific DNA binding RNA polymerase recruiting transcription factor activity // inferred from sequence or structural similarity /// 0001077 // RNA polymerase II core promoter proximal region sequence-specific DNA binding transcription …	chr18:52889564-53255860 (-) // 95.08 // q21.2
[truncated: 48,951 more rows]

## Sheet: Diff Genes Number
NO	Comparison	Up-regulated	Down-regulated
1	KD vs NC	255	251

## Sheet: Differential Data
Probe	KD	KD	KD	NC	NC	NC	P-value	P-value	Fold change	Fold change	Fold change	Fold change	Annotation	Annotation	Annotation	Annotation	Annotation	Annotation
probeSet	Z358-1_(PrimeView).CEL	Z358-2_(PrimeView).CEL	Z358-3_(PrimeView).CEL	Z354-1_(PrimeView).CEL	Z354-2_(PrimeView).CEL	Z354-3_(PrimeView).CEL	Corrected p-value	P-value	Fold change	Log Fold change	Absolute Fold change	Regulation	Gene Symbol	Entrez Gene	Gene Ontology Biological Process	Gene Ontology Cellular Component	Gene Ontology Molecular Function	Alignments
[truncated: 506 more rows]

## Sheet: Diff Data(UP)
Probe	KD	KD	KD	NC	NC	NC	P-value	P-value	Fold change	Fold change	Fold change	Fold change	Annotation	Annotation	Annotation	Annotation	Annotation	Annotation
[truncated: 256 more rows]

## Sheet: Diff Data(Down)
Probe	KD	KD	KD	NC	NC	NC	P-value	P-value	Fold change	Fold change	Fold change	Fold change	Annotation	Annotation	Annotation	Annotation	Annotation	Annotation
[truncated: 252 more rows]

[truncated: 2 more sheets: Raw_Data, ReadMe]
